# Supplementary material for: Translation and interpreting teachers’ perceptions of dilemma and needs in their professional development
Source: PLoS One. 2024 Aug 9;19(8):e0289269. doi: 10.1371/journal.pone.0289269 (PMC11315291; doi:10.1371/journal.pone.0289269)
Supplement: S1 Data — (XLSX) [file pone.0289269.s001.xlsx]

## Sheet: Sheet1
Gender	Age	Degree	Research area	Professional title	Types of universities	Teaching area	Years of MTI teaching	1. Satisfaction degree with current status of MTI education	2. Recognition of teaching problems (1-strongly disagree; 2-disagree; 3-neutral; 4-agree; 5-strongly agree)													3. MTI teachers’ recognition of factors which affect MTI teachers’ translation or interpreting practice (1-strongly disagree; 2-disagree; 3-neutral; 4-agree; 5-strongly agree)									4. MTI teachers’ recognition of factors which affect their engagement in academic research (1-strongly disagree; 2-disagree; 3-neutral; 4-agree; 5-strongly agree)									5. MTI teachers’ satisfaction degree with in-service training programs	6. MTI teachers’ needs in their professional development (1-strongly disagree; 2-disagree; 3-neutral; 4-agree; 5-strongly agree)
									2-1 Lack of experience in T&I practice	2-2 Fewer knowledge of translation market	2-3 Varying levels of MTI students’ language proficiency	2-4 Insufficient time and energy	2-5 Unreasonable program curriculum	2-6 Lack of teaching resources	2-7 Inadequate teaching facilities	2-8 Weaker motivation of teaching	2-9 Fewer T&I practice opportunities of students	2-10 Conflicts between students’ T&I practice and learning	2-11 Insufficient learning motivation of MTI students	2-12 Unclear subject positioning	2-13 Lack of greater team support	3-1 Heavy load of teaching tasks	3-2 Heavy load of research work	3-3 Less contact with translation market	3-4 Low service fee in the market	3-5 Lack of domain knowledge	3-6 Lack of experience in T&I practice	3-7 Lack of T&I practice competence	3-8 No benefits to professional development	3-9 No interest in T&I practice	4-1 Heavy teaching load	4-2 Heavy load of T&I practice	4-3 Lack of theories in translation studies	4-4 Unfamiliar with relevant research methods	4-5 Lack of academic resources	4-6 Difficulties of having papers published	4-7 No interest in academic research	4-8 Insufficient team support	4-9 Disconnection between research and MTI teaching		6-1 To enhance T&I competence	6-2 To improve academic research competence	6-3 To improve teaching skills	6-4 To achieve academic promotion	6-5 To enhance knowledge of translation theory	6-6 To enhance the education level	6-7 To learn modern T&I technology	6-8 To understand the development of the T&I industry	6-9 To have more opportunities for in-service professional training
Female	46-55	Ph.D.	Linguistics and applied linguistics	Professor	University of social sciences/liberal arts	Interpretation	0-3 years	3	4	5	3	4	3	2	2	4	4	2	5	4	3	4	5	4	4	4	4	4	3	3	4	2	2	2	4	5	2	4	4	4	3	4	5	2	4	2	3	4	4
Male	36-45	M.A.	Translation and translation studies	Associate Professor	Normal university	T&I	4-6 years	4	3	3	3	3	2	2	2	2	3	3	3	2	3	4	4	4	4	4	4	4	3	3	4	2	3	4	3	5	3	4	4	3	4	4	4	4	4	4	4	4	4
Female	36-45	M.A.	Translation and translation studies	Associate Professor	Comprehensive university	Interpretation	7-9 years	4	2	2	4	4	2	4	4	3	4	4	3	2	2	4	4	3	4	3	2	2	2	2	4	3	2	2	3	4	2	2	2	4	5	5	5	4	5	3	4	5	5
Male	36-45	M.A.	Linguistics and applied linguistics	Lecturer	Comprehensive university	Translation	4-6 years	3	4	4	4	4	3	4	4	4	4	4	4	4	4	4	5	4	5	4	3	3	3	3	4	2	3	3	4	4	2	4	4	2	4	4	4	5	4	4	4	4	4
Male	≥56	M.A.	Translation and translation studies	Professor	Normal university	T&I	> 10 years	4	4	4	4	4	2	3	3	4	4	2	3	2	3	3	4	4	4	3	4	4	3	3	4	3	3	3	3	4	2	3	4	4	4	3	4	3	4	2	4	4	4
Male	≤35	M.A.	Translation and translation studies	Other cases	Normal university	Interpretation	0-3 years	3	4	4	4	5	3	4	3	5	5	3	4	4	4	3	4	5	4	4	5	5	4	4	3	3	4	4	4	4	5	4	5	NA	5	3	3	4	3	4	5	5	5
Female	36-45	M.A.	(Foreign) Literature studies	Associate Professor	Normal university	Translation	0-3 years	2	4	5	5	5	4	5	5	5	4	3	4	5	3	4	4	4	3	3	2	2	3	3	5	2	3	4	4	5	2	4	5	4	5	5	5	5	5	5	5	5	5
Female	46-55	M.A.	(Foreign) Literature studies	Associate Professor	Comprehensive university	Interpretation	4-6 years	3	5	5	5	5	2	5	2	3	5	5	3	3	4	5	5	5	4	4	5	5	3	3	5	2	3	3	2	5	3	5	5	5	4	4	4	3	4	3	4	4	4
Male	36-45	M.A.	Translation and translation studies	Lecturer	Comprehensive university	Translation	4-6 years	3	4	4	5	3	3	4	4	3	4	2	5	5	5	4	4	3	4	2	2	2	3	1	4	3	4	4	3	5	4	5	5	4	3	4	4	5	4	3	5	5	5
Female	36-45	M.A.	Translation and translation studies	Lecturer	Comprehensive university	Translation	4-6 years	1	3	2	4	4	5	4	5	4	2	3	5	5	4	4	5	2	4	2	2	2	4	1	4	4	3	3	5	5	3	4	5	4	3	4	3	5	3	4	4	4	4
Female	36-45	M.A.	Other cases 〖International Public Policy〗	Associate Professor	University of social sciences/liberal arts	T&I	4-6 years	3	3	3	5	3	2	3	4	3	3	4	4	2	4	4	3	3	3	2	2	2	2	2	5	3	3	3	4	4	4	3	5	NA	1	3	3	4	3	2	3	2	2
Female	46-55	M.A.	Other cases 〖English for specific purposes〗	Associate Professor	Foreign language university	Interpretation	4-6 years	3	4	4	3	4	3	3	2	3	3	4	2	3	4	4	4	4	3	3	2	2	2	2	5	3	3	3	4	5	3	3	2	4	4	4	4	5	4	4	4	4	4
Female	36-45	M.A.	(Foreign) Literature studies	Associate Professor	Comprehensive university	Interpretation	> 10 years	3	5	5	5	4	3	3	4	5	5	3	4	4	3	3	3	4	3	3	3	3	4	2	4	2	3	3	4	5	2	2	3	3	4	4	4	4	4	3	4	4	4
Female	46-55	M.A.	Other cases 〖Business Administration〗	Associate Professor	Comprehensive university	Interpretation	0-3 years	2	5	5	4	5	5	5	5	5	5	4	3	2	4	5	5	5	3	5	5	5	1	2	5	1	4	4	3	5	2	2	3	4	5	5	5	5	5	5	5	5	5
Female	46-55	Ph.D.	Linguistics and applied linguistics	Professor	University of social sciences/liberal arts	Interpretation	0-3 years	2	4	4	4	4	3	3	2	4	4	3	5	5	4	4	5	3	3	3	2	2	2	3	4	1	1	1	4	4	1	4	4	NA	3	4	5	2	4	1	2	4	3
Male	36-45	Ph.D.	Linguistics and applied linguistics	Associate Professor	University of natural sciences	Translation	0-3 years	4	4	2	4	5	2	4	2	4	4	2	2	2	4	5	3	4	4	5	4	2	4	2	5	2	1	2	2	4	1	4	4	NA	4	4	4	4	3	3	5	4	5
Female	≤35	M.A.	Linguistics and applied linguistics	Lecturer	Comprehensive university	Interpretation	7-9 years	4	3	3	3	4	3	3	3	3	4	3	4	4	3	4	4	3	4	3	4	3	4	3	4	3	3	4	4	5	3	3	4	NA	4	4	4	4	4	4	4	4	4
Female	46-55	Ph.D.	(Foreign) Literature studies	Professor	Comprehensive university	T&I	> 10 years	3	4	4	4	4	4	4	2	3	5	3	5	4	4	4	4	3	4	4	3	2	4	2	4	4	2	2	4	4	2	4	4	4	5	5	5	1	2	2	2	4	4
Male	46-55	Ph.D.	Translation and translation studies	Associate Professor	Comprehensive university	Translation	0-3 years	3	4	3	4	4	3	4	3	3	2	2	2	2	2	4	2	4	4	4	4	3	2	2	4	3	2	2	3	4	1	3	3	3	4	4	4	4	4	2	4	4	4
Male	36-45	Ph.D.	Translation and translation studies	Associate Professor	Comprehensive university	T&I	7-9 years	3	1	1	4	3	3	4	4	3	3	4	4	4	3	4	4	3	5	3	3	1	1	1	4	4	3	3	3	4	3	3	4	4	4	4	4	4	4	4	4	4	4
Male	36-45	M.A.	Linguistics and applied linguistics	Lecturer	Foreign language university	Interpretation	7-9 years	2	1	1	5	4	4	2	2	4	2	3	5	4	3	3	2	1	2	1	1	1	3	1	3	4	4	4	4	4	5	3	5	NA	4	4	4	4	3	3	4	4	4
Male	≤35	M.A.	Linguistics and applied linguistics	Lecturer	Foreign language university	Interpretation	7-9 years	3	1	1	3	3	3	1	1	2	3	4	3	4	3	4	5	1	1	1	1	1	1	1	5	5	5	5	1	5	5	5	5	3	5	3	5	5	3	3	3	3	3
Female	46-55	Ph.D.	Translation and translation studies	Associate Professor	Comprehensive university	Translation	0-3 years	4	4	2	4	3	1	4	5	1	4	4	1	2	3	4	4	3	5	3	2	2	1	2	5	4	4	2	5	5	1	4	4	NA	5	4	5	5	5	4	5	5	4
Female	36-45	Ph.D.	(Foreign) Literature studies	Lecturer	Normal university	Translation	0-3 years	3	4	3	4	5	5	4	3	3	5	5	4	4	5	4	5	4	4	3	3	3	3	3	5	3	3	3	5	5	3	4	3	NA	4	4	4	5	4	4	4	4	4
Male	36-45	Ph.D.	(Foreign) Literature studies	Lecturer	Comprehensive university	T&I	7-9 years	3	3	3	3	3	3	3	3	3	3	3	3	3	3	4	4	4	4	3	3	3	3	3	3	3	3	3	3	3	3	3	3	3	5	4	4	5	4	4	4	3	3
Female	36-45	Bachelor	(Foreign) Literature studies	Lecturer	Comprehensive university	Translation	> 10 years	3	4	4	4	4	3	3	3	4	4	4	3	4	4	4	4	4	3	4	3	3	3	3	4	3	3	3	3	4	3	3	3	NA	4	4	4	4	5	4	4	5	4
Female	36-45	Ph.D.	(Foreign) Literature studies	Lecturer	University of natural sciences	T&I	0-3 years	3	3	4	3	4	3	3	4	4	3	3	4	3	4	4	4	4	4	4	4	4	3	3	4	4	3	3	5	5	3	5	4	NA	5	5	5	5	5	5	5	5	5
Female	≤35	M.A.	(Foreign) Literature studies	Lecturer	Normal university	Translation	0-3 years	3	4	4	4	4	4	4	4	4	4	4	4	4	4	4	5	4	4	4	4	4	3	3	4	2	3	3	3	5	3	4	4	3	4	4	4	4	3	4	4	4	4
Female	36-45	Ph.D.	Translation and translation studies	Lecturer	Normal university	Translation	4-6 years	2	5	5	4	4	4	5	4	4	4	4	5	4	5	5	5	5	5	5	5	5	5	3	5	5	3	3	4	5	3	5	5	1	5	4	5	5	3	4	5	5	5
Male	46-55	M.A.	Linguistics and applied linguistics	Professor	Comprehensive university	Translation	4-6 years	3	3	3	4	4	3	4	3	3	4	3	4	3	4	5	4	4	5	3	3	2	3	2	5	2	3	3	3	4	3	4	3	NA	4	4	4	3	4	3	4	4	4
Female	46-55	Ph.D.	Linguistics and applied linguistics	Professor	Comprehensive university	Translation	0-3 years	4	4	3	4	4	2	4	4	3	4	3	2	2	3	4	4	4	3	4	4	4	1	1	1	2	3	3	3	4	2	3	3	4	4	4	4	3	4	4	4	4	4
Male	46-55	M.A.	Linguistics and applied linguistics	Professor	University of natural sciences	T&I	0-3 years	4	5	4	5	4	4	4	4	3	5	4	3	3	4	4	5	5	5	4	4	4	2	3	4	3	3	3	3	4	3	4	4	4	4	4	4	3	3	4	4	4	4
Female	46-55	M.A.	Linguistics and applied linguistics	Professor	Comprehensive university	Translation	7-9 years	2	4	4	4	4	3	3	3	2	3	3	3	3	3	5	5	4	2	5	5	3	2	1	5	5	3	2	3	5	2	3	3	3	4	4	4	3	4	3	3	3	3
Male	46-55	Ph.D.	Translation and translation studies	Professor	University of natural sciences	Translation	> 10 years	4	3	3	3	3	4	4	2	3	3	2	3	4	3	3	3	3	3	3	3	3	2	2	4	2	3	3	2	3	2	2	2	4	5	4	4	4	4	2	4	4	3
Male	46-55	M.A.	(Foreign) Literature studies	Associate Professor	Normal university	Translation	0-3 years	3	4	4	4	3	3	3	3	3	2	3	3	2	3	4	4	3	4	3	3	3	4	3	5	3	4	4	3	5	3	5	3	NA	5	5	5	5	5	5	5	5	5
Female	≤35	M.A.	Linguistics and applied linguistics	Associate Professor	Normal university	Translation	0-3 years	2	5	5	5	5	3	5	5	5	5	5	5	5	5	5	5	5	5	5	5	5	5	3	5	5	5	5	5	5	3	5	5	3	5	4	5	5	5	5	5	5	5
Female	36-45	M.A.	(Foreign) Literature studies	Associate Professor	Normal university	Translation	0-3 years	3	4	5	3	5	3	3	3	4	2	5	4	2	4	5	5	4	5	2	2	2	4	3	5	2	2	2	5	5	1	3	5	NA	4	4	4	5	5	5	5	5	5
Female	46-55	M.A.	Other cases	Professor	University of natural sciences	Translation	0-3 years	3	5	3	4	3	3	4	3	4	4	3	4	3	4	4	3	4	2	4	4	4	3	2	4	2	3	3	4	5	2	2	4	NA	4	4	4	2	4	3	4	4	4
Female	36-45	M.A.	Teacher education studies	Associate Professor	Normal university	Translation	0-3 years	3	3	3	4	4	3	4	4	4	4	5	4	4	3	5	5	4	4	4	4	4	3	3	5	3	4	4	4	4	3	4	4	3	3	3	3	3	3	3	3	3	3
Female	≤35	M.A.	Translation and translation studies	Lecturer	Comprehensive university	Translation	0-3 years	2	4	4	4	4	4	4	4	4	5	5	5	5	5	3	4	5	5	3	3	4	4	3	4	3	2	3	3	4	2	4	4	4	4	3	4	4	3	4	4	4	4
Male	≤35	M.A.	Teacher education studies	Other cases	Normal university	T&I	0-3 years	3	1	1	1	1	1	1	1	1	1	1	1	1	1	1	1	1	1	1	1	1	1	1	1	1	1	1	1	1	1	1	1	1	5	5	5	5	5	5	5	5	5
Female	36-45	M.A.	Linguistics and applied linguistics	Associate Professor	University of natural sciences	Translation	0-3 years	2	5	5	5	5	4	3	4	4	5	5	2	3	3	4	4	3	5	4	3	2	2	2	5	4	2	2	3	5	1	3	3	4	5	5	5	4	5	5	5	5	5
Female	36-45	Ph.D.	(Foreign) Literature studies	Professor	Comprehensive university	Translation	> 10 years	3	3	3	4	3	4	3	2	3	3	2	4	3	3	4	4	3	3	3	3	2	2	2	3	3	2	2	2	3	3	2	3	4	4	4	4	4	3	2	4	4	4
Female	36-45	M.A.	(Foreign) Literature studies	Lecturer	Comprehensive university	T&I	0-3 years	2	5	4	5	5	5	5	5	5	5	2	5	4	4	5	4	4	4	5	3	3	2	1	5	3	4	4	5	3	3	4	3	NA	5	5	5	5	5	5	5	5	5
Female	36-45	Ph.D.	Translation and translation studies	Associate Professor	Comprehensive university	T&I	4-6 years	4	5	5	5	5	2	2	2	2	5	4	4	2	2	4	4	4	4	4	4	4	4	4	4	4	4	4	4	4	4	4	4	4	5	5	5	5	5	5	5	5	5
Male	36-45	Ph.D.	Translation and translation studies	Professor	University of natural sciences	Translation	4-6 years	2	5	5	5	5	5	5	4	4	5	5	5	5	5	4	5	5	5	5	5	5	1	1	5	5	5	5	5	5	1	5	5	5	5	5	5	3	5	3	5	5	5
Female	36-45	M.A.	(Foreign) Literature studies	Associate Professor	Comprehensive university	Translation	0-3 years	3	4	3	5	5	4	4	4	4	4	4	4	3	4	5	5	4	5	3	3	3	3	2	5	2	3	3	3	5	2	4	4	4	4	4	4	5	3	5	5	4	5
Female	36-45	M.A.	Linguistics and applied linguistics	Lecturer	Comprehensive university	Translation	0-3 years	2	5	5	5	5	5	5	2	5	5	5	5	5	5	5	5	5	5	5	5	5	4	1	5	3	5	5	5	5	1	5	5	NA	5	5	3	5	5	5	5	5	5
Female	36-45	M.A.	(Foreign) Literature studies	Associate Professor	University of natural sciences	Translation	4-6 years	3	4	4	4	4	4	4	4	4	4	4	4	4	4	4	4	4	4	4	4	4	4	4	4	4	4	4	4	4	4	4	4	3	4	4	4	4	4	4	4	4	4
Female	46-55	M.A.	(Foreign) Literature studies	Associate Professor	University of natural sciences	Translation	7-9 years	3	4	5	5	4	3	4	4	4	4	4	4	4	4	4	4	5	3	4	3	3	1	1	4	2	3	3	4	5	4	4	4	3	4	3	4	4	4	2	4	4	4
Female	46-55	Bachelor	Linguistics and applied linguistics	Professor	University of natural sciences	Translation	7-9 years	3	3	3	3	3	2	4	3	3	3	4	2	3	3	4	4	4	4	3	3	3	1	1	5	2	2	2	4	5	2	3	1	3	4	4	4	3	4	3	4	4	4
Male	46-55	M.A.	(Foreign) Literature studies	Associate Professor	University of natural sciences	Interpretation	0-3 years	4	3	5	4	4	3	4	4	4	4	3	4	4	4	4	4	4	5	4	4	4	3	3	4	3	3	3	4	5	2	4	4	NA	4	4	4	4	4	4	4	4	4
Female	36-45	M.A.	Linguistics and applied linguistics	Associate Professor	Comprehensive university	Translation	0-3 years	4	3	3	3	3	3	3	3	3	3	3	3	3	3	4	4	4	4	2	2	2	2	2	4	3	3	3	3	4	3	4	3	4	4	4	4	4	4	4	4	4	4
Male	46-55	Ph.D.	Other cases	Professor	University of natural sciences	Translation	0-3 years	2	5	5	5	3	4	4	3	4	5	2	4	5	4	4	3	5	5	4	5	4	3	4	4	2	3	3	1	5	3	3	5	4	5	4	4	4	4	3	5	5	5
Female	46-55	Bachelor	Translation and translation studies	Associate Professor	Comprehensive university	Translation	0-3 years	3	4	3	4	4	2	3	3	3	4	3	4	3	4	3	3	5	5	4	4	4	3	2	3	3	4	3	3	5	3	5	3	NA	4	3	3	5	4	3	4	4	5
Female	46-55	M.A.	(Foreign) Literature studies	Associate Professor	Comprehensive university	Translation	0-3 years	3	5	5	5	5	4	4	4	4	5	4	4	4	4	5	4	5	3	5	5	5	4	4	5	4	4	4	4	4	4	4	4	3	4	4	4	4	4	4	4	4	4
Female	46-55	Bachelor	Translation and translation studies	Associate Professor	Comprehensive university	Translation	0-3 years	3	3	3	4	3	2	4	4	3	4	3	3	3	4	3	3	4	5	4	4	4	2	2	3	3	3	3	4	4	2	4	3	NA	4	4	4	4	4	4	4	4	3
Male	46-55	M.A.	Linguistics and applied linguistics	Professor	University of natural sciences	Translation	0-3 years	2	5	5	5	5	4	4	5	5	5	5	5	5	5	4	4	5	4	4	5	4	3	4	4	3	5	5	5	5	4	4	5	NA	5	4	5	2	4	2	3	4	4
Male	46-55	M.A.	Linguistics and applied linguistics	Associate Professor	University of natural sciences	Interpretation	0-3 years	3	3	3	3	3	3	4	2	3	3	4	2	2	3	4	3	2	4	3	4	4	3	3	4	3	3	4	3	3	3	3	4	3	5	5	5	5	4	4	5	5	4
Male	46-55	M.A.	Linguistics and applied linguistics	Associate Professor	University of natural sciences	T&I	0-3 years	3	4	5	3	3	4	4	4	4	5	4	4	4	5	5	4	3	3	2	2	2	2	2	5	3	1	2	2	4	2	4	3	5	5	3	4	5	4	2	5	4	5
Female	46-55	Bachelor	Linguistics and applied linguistics	Professor	Comprehensive university	Translation	4-6 years	4	4	4	4	4	3	4	4	4	4	3	4	3	4	4	4	4	4	4	4	4	3	3	4	4	2	2	4	4	3	4	4	NA	4	4	4	2	4	3	4	4	4
Female	46-55	Bachelor	Teacher education studies	Associate Professor	University of natural sciences	Translation	0-3 years	3	3	4	4	4	3	4	4	4	4	3	4	3	4	4	4	4	4	4	4	4	2	3	4	3	4	4	4	4	3	4	4	NA	4	4	4	4	4	3	4	4	4
Female	36-45	M.A.	(Foreign) Literature studies	Associate Professor	Comprehensive university	Translation	0-3 years	3	4	4	4	4	3	4	4	3	5	3	3	3	3	4	4	4	3	4	4	4	3	3	4	3	3	3	3	5	3	3	3	3	5	4	4	4	5	3	4	5	5
Female	46-55	Ph.D.	(Foreign) Literature studies	Professor	Foreign language university	Translation	7-9 years	3	3	3	3	4	2	3	2	2	3	3	1	1	1	3	3	3	4	3	3	3	1	1	4	4	3	3	2	4	2	3	3	4	5	5	5	5	4	4	4	5	5
Male	46-55	M.A.	Linguistics and applied linguistics	Lecturer	Comprehensive university	Interpretation	4-6 years	4	5	5	4	4	4	3	3	3	4	2	3	4	3	4	4	4	4	3	4	4	3	3	4	4	2	2	1	4	2	3	3	3	5	4	5	5	3	4	5	5	4
Female	46-55	Ph.D.	Linguistics and applied linguistics	Professor	University of economics, political science and law	Translation	0-3 years	4	5	3	5	4	2	3	4	4	4	2	3	3	3	4	4	4	4	4	4	4	3	2	4	2	3	4	2	5	2	3	3	NA	4	4	4	3	4	3	4	4	4
Female	46-55	Ph.D.	Translation and translation studies	Lecturer	Normal university	T&I	4-6 years	4	5	5	5	5	4	5	4	1	5	4	5	4	4	5	5	4	4	4	4	4	4	1	5	5	4	4	4	4	1	4	2	3	5	5	5	5	5	4	5	5	5
Male	36-45	M.A.	Linguistics and applied linguistics	Associate Professor	Comprehensive university	T&I	0-3 years	4	4	4	4	4	4	4	3	4	4	3	4	3	4	5	5	5	5	5	5	5	3	3	5	3	3	3	4	5	4	5	4	4	5	5	5	5	5	5	5	5	5
Male	46-55	M.A.	Linguistics and applied linguistics	Associate Professor	Normal university	T&I	0-3 years	1	4	4	4	4	3	4	4	4	4	4	4	4	4	3	3	3	3	4	3	4	4	4	4	4	4	4	4	4	4	4	4	NA	4	4	4	4	4	4	4	4	4
Female	46-55	M.A.	Linguistics and applied linguistics	Associate Professor	Normal university	Translation	0-3 years	3	5	5	5	5	4	4	4	4	5	4	4	3	4	4	4	4	4	4	4	3	3	3	4	4	3	3	4	4	4	4	4	3	4	4	4	4	4	3	4	4	4
Female	≤35	Bachelor	(Foreign) Literature studies	Lecturer	Normal university	T&I	4-6 years	4	4	4	4	4	3	3	3	3	3	3	3	3	3	3	3	3	3	3	3	3	3	3	3	3	3	3	3	3	3	3	3	NA	3	3	3	3	3	3	3	3	3
Female	46-55	M.A.	Linguistics and applied linguistics	Associate Professor	Normal university	Interpretation	4-6 years	3	4	4	4	3	3	4	4	4	4	3	5	4	5	4	4	4	1	1	1	1	1	1	5	3	2	2	5	5	2	5	4	3	4	4	4	4	2	2	3	3	3
Male	46-55	Ph.D.	(Foreign) Literature studies	Professor	Normal university	Translation	4-6 years	4	3	1	1	4	4	3	1	3	3	3	2	3	3	5	5	2	5	1	1	1	1	1	5	1	1	1	3	5	1	5	3	NA	5	5	5	5	5	5	5	5	5
Male	46-55	M.A.	(Foreign) Literature studies	Associate Professor	Foreign language university	Translation	4-6 years	2	5	5	5	5	5	5	5	5	5	5	5	5	5	5	5	5	5	5	5	5	5	5	5	5	5	5	5	5	5	5	5	NA	5	5	5	5	5	5	5	5	5
Female	46-55	Ph.D.	(Foreign) Literature studies	Professor	Foreign language university	Interpretation	7-9 years	4	2	2	5	4	2	4	2	2	2	4	3	2	2	5	5	3	4	4	2	2	4	2	4	2	4	3	2	5	2	3	3	4	2	4	4	2	4	1	4	4	4
Male	46-55	M.A.	Linguistics and applied linguistics	Associate Professor	Foreign language university	T&I	7-9 years	3	2	4	4	5	4	4	4	3	3	4	3	3	3	5	5	3	3	4	3	3	5	3	5	5	3	3	4	5	2	3	5	3	2	2	4	3	2	2	3	3	3
Female	46-55	M.A.	(Foreign) Literature studies	Associate Professor	Foreign language university	Translation	> 10 years	3	4	4	5	5	2	4	3	4	4	4	4	5	5	4	5	5	5	4	3	2	3	3	5	5	3	3	2	5	5	5	5	4	4	4	4	5	4	4	5	5	5
Female	46-55	Ph.D.	Translation and translation studies	Professor	Foreign language university	Translation	> 10 years	3	3	5	5	5	4	4	4	3	5	5	2	3	3	5	5	5	5	4	5	5	2	2	5	5	3	4	3	5	1	3	4	2	4	4	3	3	3	3	3	3	3
Male	46-55	M.A.	Linguistics and applied linguistics	Associate Professor	Comprehensive university	T&I	4-6 years	3	5	4	4	4	3	3	3	3	4	3	3	2	3	3	5	3	3	3	3	3	3	3	3	3	3	3	4	4	3	3	4	4	3	3	4	4	4	3	4	4	4
Female	46-55	Ph.D.	(Foreign) Literature studies	Professor	Foreign language university	Interpretation	7-9 years	4	2	2	4	4	2	2	2	2	3	4	4	2	2	4	4	3	3	2	2	2	2	2	4	3	2	2	2	4	2	2	4	4	2	2	2	1	3	2	5	4	4
Female	36-45	Ph.D.	Other cases	Associate Professor	Normal university	Translation	4-6 years	3	4	4	4	4	3	3	3	3	4	3	3	2	4	4	4	4	4	4	4	4	4	3	4	3	4	4	4	4	4	4	4	3	4	4	4	4	4	3	3	3	3
Female	36-45	Ph.D.	Translation and translation studies	Professor	Foreign language university	Translation	7-9 years	4	2	3	3	2	2	2	2	2	2	3	2	2	2	3	3	3	4	2	2	2	1	1	4	3	4	4	4	4	4	4	3	4	1	1	2	1	1	1	2	3	3
Female	36-45	Ph.D.	Teacher education studies	Associate Professor	Foreign language university	Translation	4-6 years	3	4	4	4	4	3	4	4	3	4	3	3	3	3	4	5	4	4	4	4	2	4	4	5	3	2	2	2	5	1	4	2	4	4	4	4	4	4	4	4	4	4
Female	36-45	Ph.D.	Linguistics and applied linguistics	Associate Professor	Foreign language university	Translation	0-3 years	4	5	5	5	5	3	3	5	3	5	3	3	3	3	5	5	5	5	5	5	5	3	2	5	5	5	5	5	5	3	3	3	NA	4	4	4	4	4	4	4	4	4
Female	36-45	M.A.	(Foreign) Literature studies	Associate Professor	Foreign language university	Interpretation	7-9 years	4	3	3	5	4	3	3	3	3	3	3	4	3	3	5	5	4	5	4	4	4	5	4	5	4	3	4	5	5	5	4	5	3	4	4	4	5	4	4	4	4	4
Female	36-45	Ph.D.	Translation and translation studies	Associate Professor	Foreign language university	T&I	4-6 years	3	4	4	4	4	3	3	3	3	5	4	3	3	3	4	4	4	3	3	3	3	4	1	5	3	3	3	3	5	1	2	2	3	4	4	4	5	5	4	3	4	4
Female	46-55	Ph.D.	Other cases	Professor	Foreign language university	Translation	7-9 years	4	4	4	4	4	3	1	1	1	2	2	1	4	4	4	5	3	3	4	4	4	3	2	4	4	2	1	1	5	2	2	4	3	4	4	4	4	4	4	4	4	4
Female	46-55	M.A.	Linguistics and applied linguistics	Associate Professor	Foreign language university	Interpretation	7-9 years	3	3	4	5	5	3	4	4	4	3	4	4	4	3	3	5	4	4	4	3	3	3	2	5	4	4	4	4	3	4	3	4	3	5	5	5	5	5	3	5	5	5
Female	36-45	M.A.	Linguistics and applied linguistics	Associate Professor	Foreign language university	T&I	> 10 years	4	3	3	3	3	4	3	3	4	4	4	4	4	3	4	4	4	4	4	4	4	4	4	4	4	4	4	4	4	4	4	4	4	4	4	4	4	4	4	4	4	4
Female	36-45	M.A.	Linguistics and applied linguistics	Associate Professor	Foreign language university	Interpretation	> 10 years	5	5	5	5	5	5	5	5	5	5	5	5	5	5	5	5	5	5	5	5	5	5	5	5	5	5	5	5	5	5	5	5	5	5	5	5	5	5	5	5	5	5
Female	36-45	Ph.D.	Linguistics and applied linguistics	Associate Professor	Foreign language university	Translation	7-9 years	3	4	5	5	3	3	2	2	2	3	3	4	3	3	4	4	4	4	4	4	4	3	2	4	4	4	4	3	4	4	3	4	3	4	4	4	4	4	2	4	4	4
Female	≤35	M.A.	Linguistics and applied linguistics	Lecturer	Foreign language university	Interpretation	0-3 years	3	1	1	4	3	3	1	2	3	2	3	2	2	3	3	4	2	3	3	2	2	2	4	3	2	3	3	3	4	4	4	3	NA	2	4	3	4	2	2	2	2	2
Female	36-45	M.A.	Linguistics and applied linguistics	Associate Professor	Foreign language university	Interpretation	4-6 years	3	4	4	4	4	4	4	2	3	4	4	3	3	4	4	4	4	2	4	4	4	2	2	4	4	4	4	5	5	3	4	4	4	4	4	4	4	4	4	4	4	4
Female	46-55	Ph.D.	Translation and translation studies	Associate Professor	Foreign language university	Translation	4-6 years	4	2	2	4	3	3	4	4	2	5	4	3	3	3	5	5	5	4	2	2	2	2	2	5	3	2	2	3	5	3	4	3	3	4	3	4	4	3	2	4	4	4
Male	≤35	M.A.	Translation and translation studies	Lecturer	Foreign language university	Interpretation	0-3 years	3	2	2	3	4	3	3	4	4	3	2	4	4	4	3	3	3	2	4	3	2	2	2	3	3	4	4	4	4	3	4	4	NA	4	5	4	5	4	4	4	3	4
Female	36-45	M.A.	Other cases	Associate Professor	University of social sciences/liberal arts	Translation	4-6 years	4	4	3	4	2	2	3	3	2	3	3	4	3	3	3	4	4	5	4	3	3	2	3	4	3	2	2	2	4	3	3	3	3	4	3	4	4	4	3	3	4	4
Female	36-45	Ph.D.	Translation and translation studies	Lecturer	Foreign language university	Interpretation	> 10 years	2	1	1	4	4	4	2	2	4	2	4	2	5	5	3	5	3	3	4	3	2	3	3	5	4	2	2	2	5	4	4	5	4	4	2	4	5	2	3	4	4	4
Female	36-45	Ph.D.	Translation and translation studies	Lecturer	Foreign language university	Interpretation	> 10 years	3	3	2	4	5	4	4	4	4	3	2	4	5	3	4	5	3	2	3	2	2	3	2	4	4	3	3	3	5	3	3	5	4	4	4	2	5	2	2	4	4	4
Male	46-55	Ph.D.	Translation and translation studies	Professor	Foreign language university	Translation	4-6 years	3	5	5	5	5	4	5	5	5	5	5	5	1	5	5	5	5	5	1	1	1	5	1	5	3	2	4	5	5	1	5	5	3	4	5	5	3	3	3	3	5	3
Female	≤35	M.A.	Translation and translation studies	Lecturer	Foreign language university	Interpretation	7-9 years	3	2	2	3	3	4	2	2	4	3	3	3	4	4	2	3	2	3	2	2	2	2	2	2	3	4	4	4	4	4	5	4	3	2	5	3	4	4	4	3	3	4
Female	36-45	Ph.D.	Translation and translation studies	Lecturer	Comprehensive university	T&I	4-6 years	3	3	3	5	4	4	4	4	4	5	4	2	4	4	5	5	4	3	4	3	3	3	2	5	2	2	2	3	5	2	5	4	4	5	4	4	5	3	3	4	4	4
Female	36-45	M.A.	Translation and translation studies	Lecturer	Comprehensive university	Interpretation	> 10 years	3	4	4	3	5	3	5	4	5	5	5	3	3	5	5	5	5	2	2	3	3	5	2	5	3	3	3	3	5	3	5	5	NA	3	3	3	3	3	3	3	3	3
Female	36-45	M.A.	Translation and translation studies	Lecturer	Foreign language university	Translation	4-6 years	3	2	3	5	4	2	3	2	2	2	2	3	2	3	4	5	3	5	3	3	3	2	3	5	5	3	3	2	5	4	4	3	NA	4	3	4	4	4	3	4	3	4
Female	36-45	Ph.D.	Translation and translation studies	Lecturer	Comprehensive university	Translation	> 10 years	3	4	4	4	4	4	4	4	4	4	4	4	4	4	5	5	5	5	5	5	5	3	2	5	2	3	3	3	5	2	5	4	3	4	4	4	5	4	2	4	4	4
Female	36-45	Ph.D.	Translation and translation studies	Associate Professor	Comprehensive university	Translation	7-9 years	4	3	3	5	5	2	3	2	3	4	4	4	2	2	5	5	3	5	3	2	2	3	1	5	3	1	1	2	5	2	2	3	NA	5	5	5	5	5	5	5	5	5
Male	36-45	M.A.	Linguistics and applied linguistics	Lecturer	Comprehensive university	Translation	0-3 years	4	4	4	4	5	4	4	4	5	4	5	4	4	4	4	4	4	5	4	4	4	4	4	4	4	4	4	4	5	4	5	4	3	4	4	4	4	4	4	4	4	4
Male	≤35	M.A.	Linguistics and applied linguistics	Teaching Assistant	University of natural sciences	Translation	0-3 years	3	3	2	3	3	2	3	3	2	3	2	3	3	3	3	2	3	3	3	2	2	3	3	2	3	2	3	2	3	2	2	3	NA	3	3	2	3	3	2	2	2	3
Male	≤35	M.A.	Translation and translation studies	Teaching Assistant	Other cases	T&I	0-3 years	2	4	5	5	5	5	5	5	3	5	3	5	5	5	4	4	4	5	4	5	5	5	5	4	5	5	4	5	5	5	4	5	3	4	4	4	5	3	5	5	5	5
Male	36-45	Ph.D.	Linguistics and applied linguistics	Associate Professor	Normal university	Translation	> 10 years	1	3	4	5	5	5	5	1	5	5	5	4	5	5	5	5	4	5	4	1	1	2	1	5	4	1	1	4	5	1	5	5	1	5	5	5	5	5	5	2	4	5
Male	≤35	M.A.	Translation and translation studies	Teaching Assistant	University of natural sciences	Translation	0-3 years	1	4	4	4	4	4	4	4	4	4	1	3	3	3	4	3	3	5	4	4	4	2	1	4	4	1	1	5	2	1	2	2	3	3	5	5	5	5	5	5	5	5
Male	36-45	Ph.D.	(Foreign) Literature studies	Associate Professor	University of natural sciences	Translation	7-9 years	2	4	5	4	4	4	4	3	4	4	4	4	3	3	4	5	4	4	4	4	3	4	3	4	2	3	3	2	4	3	3	5	4	4	4	4	4	4	4	4	4	4
Female	≤35	M.A.	(Foreign) Literature studies	Lecturer	Normal university	Interpretation	0-3 years	2	5	5	5	5	5	5	5	5	4	3	4	4	3	5	5	5	5	5	5	5	5	3	5	3	4	4	4	5	2	4	5	4	5	5	5	5	5	5	4	4	4
Male	≤35	Bachelor	Other cases	Other cases	Other cases	T&I	0-3 years	3	4	4	4	4	4	4	4	4	4	4	4	4	4	4	4	4	4	4	4	4	4	4	4	4	4	4	4	4	4	4	4	NA	4	4	4	4	4	4	4	4	4
Female	46-55	Ph.D.	Translation and translation studies	Professor	University of natural sciences	Translation	4-6 years	4	3	2	5	5	3	3	3	4	2	3	2	3	3	4	4	3	5	4	3	3	5	4	4	1	5	5	5	5	4	3	5	4	5	5	5	5	5	5	5	5	5
Male	36-45	Ph.D.	(Foreign) Literature studies	Associate Professor	Comprehensive university	Interpretation	> 10 years	4	4	4	4	3	3	4	3	3	3	3	4	5	4	4	4	4	5	3	3	3	5	3	5	5	3	3	3	5	3	5	3	3	4	4	4	5	5	4	4	5	5
Female	36-45	M.A.	Translation and translation studies	Associate Professor	University of social sciences/liberal arts	T&I	> 10 years	4	4	4	4	4	4	4	4	4	4	4	4	4	4	5	4	5	5	4	4	4	1	1	5	3	4	4	4	5	3	4	4	5	5	5	5	5	5	5	5	5	5
Female	≤35	Ph.D.	(Foreign) Literature studies	Lecturer	University of natural sciences	Translation	7-9 years	3	4	4	3	4	5	4	5	5	5	5	4	4	5	4	4	4	4	5	4	5	5	4	4	4	4	4	4	4	4	4	4	3	5	4	5	5	5	5	5	4	4
Male	≤35	M.A.	Translation and translation studies	Lecturer	University of natural sciences	Interpretation	0-3 years	4	3	4	4	4	2	4	4	4	4	4	4	2	4	5	5	5	5	4	3	3	3	3	5	3	3	3	4	5	3	5	5	4	5	5	5	5	5	5	5	5	5
Female	≤35	M.A.	Linguistics and applied linguistics	Teaching Assistant	Normal university	Translation	0-3 years	1	5	5	5	5	4	4	4	4	4	3	4	4	4	3	3	3	4	4	4	4	3	2	4	4	4	4	4	5	3	5	5	NA	4	4	4	4	4	4	4	4	4
Male	36-45	M.A.	Translation and translation studies	Associate Professor	University of economics, political science and law	T&I	4-6 years	4	4	4	5	5	4	4	3	3	5	5	5	5	5	5	5	5	5	5	5	5	5	5	5	5	5	5	3	5	4	5	5	3	5	5	5	5	5	5	5	5	5
Female	46-55	M.A.	Linguistics and applied linguistics	Professor	Comprehensive university	Interpretation	> 10 years	1	3	3	3	4	4	4	3	5	4	3	4	3	5	4	4	2	2	2	2	2	3	3	4	2	2	2	2	3	2	5	2	4	3	4	4	3	3	3	3	3	3
Male	≤35	Bachelor	Translation and translation studies	Lecturer	Normal university	T&I	0-3 years	3	4	4	4	4	4	4	4	4	4	4	4	4	4	4	4	4	4	4	4	4	4	4	4	4	4	4	4	4	4	4	4	3	4	4	4	4	4	4	4	4	4
Male	≤35	M.A.	Translation and translation studies	Lecturer	Foreign language university	T&I	0-3 years	3	5	5	5	5	5	5	5	5	5	5	5	5	5	5	5	5	5	5	5	5	5	5	5	5	5	5	5	5	5	5	5	1	5	5	5	5	5	5	5	5	5
Female	36-45	M.A.	(Foreign) Literature studies	Lecturer	Comprehensive university	Translation	0-3 years	3	3	3	3	3	3	3	4	3	3	3	3	3	3	3	3	3	3	3	3	3	3	3	3	3	3	3	3	4	3	4	4	NA	3	3	3	3	3	3	3	3	3
Male	36-45	Bachelor	Other cases	Other cases	Other cases	Translation	0-3 years	3	1	1	1	1	1	1	1	1	1	1	1	1	1	1	1	1	1	1	1	1	1	1	1	1	1	1	1	1	1	1	1	3	1	1	1	1	1	1	1	1	1
Male	36-45	Ph.D.	Translation and translation studies	Associate Professor	Comprehensive university	Translation	7-9 years	3	5	5	5	5	5	5	5	5	5	5	5	5	4	4	5	4	5	4	4	4	4	4	4	4	4	4	4	5	3	3	5	4	4	4	4	4	3	4	5	5	5
Female	≤35	Ph.D.	Other cases	Associate Professor	Normal university	Interpretation	4-6 years	2	4	4	4	5	3	3	2	4	4	2	4	2	5	4	4	4	4	4	4	4	4	3	4	3	3	3	2	4	3	4	4	4	4	4	4	4	4	4	4	4	4
Female	36-45	Ph.D.	Other cases	Associate Professor	University of natural sciences	Translation	7-9 years	3	4	4	5	5	3	4	4	4	4	4	4	2	4	4	4	4	3	2	2	2	2	1	4	2	2	2	2	2	2	4	2	3	4	4	4	4	4	4	4	4	4
Male	≤35	M.A.	Translation and translation studies	Lecturer	Normal university	T&I	0-3 years	1	5	5	4	1	5	5	1	5	5	3	5	5	3	4	3	5	5	3	5	5	2	3	5	3	5	5	5	5	1	4	5	4	5	5	5	4	5	5	5	5	5
Male	36-45	M.A.	Linguistics and applied linguistics	Professor	University of natural sciences	Translation	0-3 years	3	4	4	5	4	3	4	1	5	2	3	5	4	4	2	2	5	5	4	4	4	4	3	4	2	5	4	1	4	5	5	5	4	5	4	5	5	4	5	5	5	5
Male	46-55	Bachelor	Other cases	Associate Professor	Comprehensive university	T&I	> 10 years	3	4	5	3	4	2	4	3	4	3	3	3	5	3	3	4	4	3	5	5	5	5	4	2	2	3	3	2	3	4	3	4	NA	2	2	2	4	3	2	3	3	3
Female	46-55	M.A.	(Foreign) Literature studies	Professor	University of natural sciences	Translation	0-3 years	3	4	4	5	4	3	3	3	4	3	3	4	4	5	4	4	4	4	4	4	4	3	3	4	3	3	3	3	4	3	4	4	3	4	4	4	4	4	4	4	4	4
Female	36-45	M.A.	(Foreign) Literature studies	Associate Professor	Foreign language university	Translation	4-6 years	1	4	4	4	4	5	4	4	5	4	4	4	4	4	4	4	3	3	3	3	3	3	3	3	3	3	3	3	3	3	3	3	3	4	4	4	4	4	4	4	4	4
Male	36-45	M.A.	Translation and translation studies	Lecturer	University of natural sciences	T&I	0-3 years	3	5	5	5	5	3	5	5	4	5	5	5	5	5	5	5	5	5	2	2	2	2	2	5	3	1	1	1	5	4	4	4	2	4	3	3	4	2	2	5	4	5
Female	≤35	M.A.	Translation and translation studies	Associate Professor	Other cases	Translation	0-3 years	2	5	5	5	5	5	5	5	5	5	5	5	5	5	5	5	5	5	5	5	5	5	4	5	4	4	4	4	5	3	5	5	NA	5	5	5	5	5	5	5	5	5
Female	46-55	M.A.	Other cases 〖Law〗	Associate Professor	University of social sciences/liberal arts	Translation	> 10 years	3	3	3	4	2	3	4	4	2	3	2	4	3	4	5	5	3	3	4	2	3	2	2	5	3	4	4	3	5	4	4	4	4	5	5	5	5	5	4	4	4	5
Male	46-55	Bachelor	Translation and translation studies	Associate Professor	Foreign language university	Translation	0-3 years	3	5	5	5	4	3	3	2	2	3	2	3	3	3	4	4	4	5	4	4	3	2	2	4	2	3	3	2	5	2	3	4	4	4	4	5	5	4	2	4	4	4
Female	≤35	M.A.	Linguistics and applied linguistics	Other cases	Comprehensive university	Translation	0-3 years	3	3	3	3	3	4	5	5	4	4	5	4	4	5	3	4	5	5	4	4	4	5	4	3	3	4	3	3	3	3	3	3	3	5	5	5	5	5	5	5	5	5
Female	36-45	M.A.	Linguistics and applied linguistics	Associate Professor	Comprehensive university	Translation	4-6 years	4	2	3	1	2	1	2	1	2	2	1	2	2	1	4	4	2	3	3	2	2	4	3	4	4	3	3	2	2	4	4	4	3	3	4	4	4	4	3	3	3	3
Female	46-55	M.A.	Translation and translation studies	Associate Professor	University of natural sciences	Interpretation	> 10 years	4	1	1	4	2	3	2	2	5	4	4	2	2	5	1	1	2	4	3	3	2	1	1	4	4	4	4	4	5	5	5	5	4	5	5	3	5	4	4	4	4	4
Male	46-55	Bachelor	(Foreign) Literature studies	Associate Professor	University of natural sciences	Translation	0-3 years	3	5	5	5	5	5	5	5	5	4	4	5	5	5	4	4	4	4	4	5	5	4	3	5	5	4	4	5	5	3	4	4	NA	4	4	4	4	4	4	4	4	4
Male	46-55	M.A.	Translation and translation studies	Associate Professor	University of natural sciences	Translation	7-9 years	4	3	3	3	2	2	3	5	2	2	1	2	2	3	4	5	3	5	3	2	2	2	2	4	3	2	2	2	5	1	3	2	3	4	3	4	4	4	3	3	4	5
Female	36-45	M.A.	Linguistics and applied linguistics	Associate Professor	Comprehensive university	Interpretation	4-6 years	3	5	5	5	5	3	3	4	4	3	4	5	4	4	4	4	4	3	3	2	2	4	2	5	3	3	3	3	4	3	3	3	3	4	4	4	4	4	4	4	4	4
Female	≤35	M.A.	(Foreign) Literature studies	Other cases	Comprehensive university	Translation	0-3 years	3	5	5	5	5	5	5	5	5	5	5	5	5	5	5	5	5	5	5	3	3	3	3	5	5	5	5	5	5	3	3	3	3	5	5	5	5	5	4	5	5	5
Female	46-55	M.A.	Linguistics and applied linguistics	Professor	University of natural sciences	Translation	0-3 years	4	2	4	4	3	2	4	3	2	2	2	3	3	2	3	3	4	5	2	2	2	4	3	4	2	2	2	3	5	2	2	1	4	3	4	3	2	3	2	5	4	3
Male	46-55	M.A.	Translation and translation studies	Associate Professor	Comprehensive university	Translation	> 10 years	3	3	5	5	5	3	3	3	3	4	5	5	5	3	3	2	3	5	3	3	4	1	1	5	4	1	1	3	5	5	3	1	NA	4	3	3	5	3	3	3	4	3
Male	≤35	M.A.	Translation and translation studies	Other cases	Normal university	Translation	0-3 years	1	5	5	5	5	5	5	5	5	5	5	5	5	5	5	5	5	5	5	5	5	5	5	3	4	3	4	4	3	4	3	3	NA	4	3	4	4	4	4	4	4	5
Female	≤35	Bachelor	Other cases	Other cases	Comprehensive university	Interpretation	0-3 years	3	3	3	3	3	3	3	3	3	3	3	3	3	3	3	3	3	3	3	3	3	3	3	3	3	3	3	3	3	3	3	3	3	3	3	3	3	3	3	3	3	3
Male	≤35	Ph.D.	Translation and translation studies	Lecturer	University of natural sciences	Translation	0-3 years	4	4	4	4	2	4	4	4	4	4	4	4	3	4	4	4	3	4	2	2	2	2	2	4	4	2	2	2	5	2	4	3	3	5	5	5	5	5	5	5	5	5
Female	36-45	M.A.	Linguistics and applied linguistics	Associate Professor	University of natural sciences	Translation	4-6 years	1	5	5	5	5	5	5	5	5	5	5	5	5	5	5	5	5	5	5	5	5	5	5	5	1	3	3	5	5	1	5	5	5	5	5	5	5	5	5	5	5	5
Male	≤35	M.A.	Translation and translation studies	Teaching Assistant	Comprehensive university	Translation	0-3 years	3	3	3	3	3	3	3	3	3	3	3	3	3	3	3	3	3	3	3	3	3	3	3	3	3	3	3	3	3	3	3	3	3	3	3	3	3	3	2	2	2	2
Male	46-55	Ph.D.	Translation and translation studies	Professor	Comprehensive university	Translation	7-9 years	3	5	4	4	4	3	4	3	3	3	2	3	4	3	4	5	3	5	3	2	2	3	2	5	5	4	3	2	4	2	3	4	3	3	4	4	2	2	2	4	4	4
Male	≤35	M.A.	Linguistics and applied linguistics	Associate Professor	University of natural sciences	Translation	4-6 years	3	3	3	3	3	3	3	3	3	3	3	2	3	3	3	3	4	5	5	5	5	5	5	4	3	1	2	1	1	1	1	1	2	3	3	3	3	3	3	4	4	3
Male	36-45	Ph.D.	Linguistics and applied linguistics	Associate Professor	University of natural sciences	T&I	4-6 years	3	4	4	4	4	4	4	4	4	3	3	4	4	4	4	4	3	4	4	4	3	2	3	4	4	2	2	2	4	2	4	4	3	4	4	4	4	4	4	4	4	4
Male	46-55	M.A.	Translation and translation studies	Associate Professor	University of natural sciences	Translation	7-9 years	4	4	3	2	2	2	4	4	2	1	1	2	2	3	4	5	4	5	3	2	2	2	2	4	4	3	2	4	5	2	2	2	3	5	4	5	5	4	3	4	4	5
Male	≤35	Ph.D.	Translation and translation studies	Associate Professor	Foreign language university	Translation	0-3 years	3	5	5	4	3	4	4	4	4	4	4	4	4	5	4	4	3	3	4	4	4	4	4	4	2	4	4	4	3	2	4	3	2	4	4	4	4	4	4	4	4	4
Female	46-55	Ph.D.	Other cases 〖American culture〗	Professor	Normal university	Translation	4-6 years	3	5	5	5	5	4	5	2	4	4	2	4	4	4	5	5	5	5	4	4	3	2	2	4	3	2	2	2	5	1	3	3	5	5	5	5	5	5	5	5	5	5
Female	≥56	M.A.	(Foreign) Literature studies	Professor	University of economics, political science and law	Translation	0-3 years	2	4	4	4	4	4	4	4	4	4	4	4	4	4	4	4	4	4	4	4	3	3	2	3	3	4	4	4	5	4	4	4	NA	4	4	4	2	4	4	3	3	3
Male	36-45	M.A.	Linguistics and applied linguistics	Associate Professor	University of natural sciences	Translation	4-6 years	4	5	4	5	4	2	2	2	4	2	2	4	2	4	4	4	3	4	2	4	4	2	2	3	2	2	2	2	4	2	3	2	4	5	3	4	4	3	2	4	4	4
Female	36-45	Ph.D.	Teacher education studies	Associate Professor	Comprehensive university	T&I	0-3 years	3	4	4	4	4	4	4	4	4	4	4	4	4	4	4	4	4	4	4	4	4	4	5	4	4	4	4	4	4	4	4	4	3	4	4	4	4	4	4	4	4	4
Female	46-55	M.A.	(Foreign) Literature studies	Associate Professor	Foreign language university	T&I	7-9 years	3	4	4	4	4	4	4	4	4	4	4	4	4	4	4	4	4	4	4	4	4	4	4	4	4	4	4	4	4	4	4	4	3	4	4	4	2	4	4	4	4	4
Male	≤35	M.A.	Linguistics and applied linguistics	Lecturer	Comprehensive university	Translation	0-3 years	4	4	5	4	5	4	4	5	3	1	2	3	4	5	5	4	4	5	5	4	5	5	3	5	4	4	4	3	5	3	5	5	NA	5	5	5	5	5	5	5	5	5
Female	36-45	M.A.	Linguistics and applied linguistics	Professor	Normal university	Translation	0-3 years	2	3	4	5	5	4	3	3	4	5	3	4	4	3	3	5	5	4	4	4	3	2	3	4	2	3	2	2	5	3	3	4	NA	3	4	3	1	3	2	4	4	4
Female	36-45	M.A.	(Foreign) Literature studies	Associate Professor	University of natural sciences	Translation	0-3 years	3	3	3	4	4	3	4	4	4	4	4	4	3	4	4	4	4	4	4	4	4	4	3	4	3	3	3	3	4	3	4	4	3	4	4	4	4	4	4	4	4	4
Male	36-45	M.A.	Linguistics and applied linguistics	Lecturer	Comprehensive university	T&I	0-3 years	4	3	3	3	4	3	4	3	3	3	4	3	3	4	3	3	3	4	4	3	3	2	3	3	3	3	3	4	4	3	3	3	3	5	4	4	4	4	4	5	4	5
Male	≤35	Ph.D.	Other cases〖Mineral exploration〗	Other cases〖Senior oil and gas engineeg〗	University of natural sciences	Translation	0-3 years	3	3	4	4	4	4	5	4	4	3	3	4	5	5	3	4	4	5	5	4	4	3	3	3	3	4	4	5	5	3	5	5	4	5	5	5	5	4	3	5	5	5
Female	36-45	M.A.	Linguistics and applied linguistics	Associate Professor	University of natural sciences	Interpretation	0-3 years	2	5	5	3	5	5	5	5	5	5	5	5	5	5	5	5	5	5	5	5	5	3	2	5	5	5	5	5	5	1	5	5	NA	5	5	5	5	5	3	5	5	5
Female	46-55	M.A.	Translation and translation studies	Professor	University of natural sciences	Translation	4-6 years	4	3	3	3	3	3	3	4	3	3	3	3	3	3	4	4	3	4	4	4	4	4	4	4	4	3	3	3	4	3	3	4	NA	4	4	4	4	4	4	4	4	4
Female	≤35	M.A.	Translation and translation studies	Lecturer	University of natural sciences	Translation	0-3 years	4	4	2	4	5	3	5	5	2	2	4	3	3	5	5	5	3	4	5	5	4	3	3	5	5	2	2	3	5	1	3	2	4	4	4	4	5	4	4	5	5	5
Female	≤35	M.A.	Linguistics and applied linguistics	Lecturer	University of economics, political science and law	Interpretation	4-6 years	3	4	4	5	4	3	4	4	2	5	2	2	3	3	5	4	4	3	2	2	2	1	1	5	3	3	3	3	5	3	2	4	4	4	4	4	4	4	4	4	5	5
Male	≤35	Bachelor	Other cases	Other cases	Comprehensive university	Translation	0-3 years	1	5	5	4	5	5	4	4	5	4	5	4	4	5	1	4	1	4	4	3	4	3	3	4	3	5	2	4	5	5	5	5	2	5	5	5	5	5	5	5	5	5
Female	46-55	Ph.D.	(Foreign) Literature studies	Professor	Normal university	T&I	0-3 years	3	5	5	5	5	5	5	5	5	5	5	5	5	5	5	5	5	5	5	5	5	2	2	4	4	4	4	4	5	3	5	5	5	5	5	5	5	4	4	5	5	5
Female	≤35	M.A.	Translation and translation studies	Lecturer	Comprehensive university	Translation	0-3 years	3	4	4	4	4	4	4	4	4	4	4	4	4	4	4	3	4	4	4	4	4	4	4	5	4	4	4	4	4	4	4	4	3	4	4	4	4	4	4	4	4	4
Female	46-55	Bachelor	Linguistics and applied linguistics	Associate Professor	University of economics, political science and law	Translation	0-3 years	2	5	5	5	5	4	4	4	4	4	4	4	4	5	5	5	4	3	4	4	4	4	2	5	3	4	4	4	5	3	4	4	4	4	4	4	4	4	4	4	4	4
Female	≤35	M.A.	Other cases 〖Translation technology〗	Lecturer	University of natural sciences	Translation	4-6 years	3	5	5	5	5	5	5	5	5	5	5	5	5	5	5	5	5	5	5	5	5	5	5	5	5	5	5	3	5	4	5	5	3	5	5	5	5	3	3	5	5	5
Female	≤35	M.A.	Linguistics and applied linguistics	Lecturer	Normal university	T&I	0-3 years	3	5	4	5	5	2	4	4	4	5	2	4	4	5	5	5	5	5	5	5	5	2	2	5	4	2	3	5	5	1	5	4	3	5	5	5	5	5	5	4	5	5
Male	36-45	M.A.	Linguistics and applied linguistics	Associate Professor	University of natural sciences	Translation	0-3 years	3	5	4	5	4	4	4	4	4	4	4	5	3	4	5	5	5	4	5	5	5	5	3	5	5	3	3	4	5	3	5	5	3	5	5	5	5	5	5	5	5	5
Male	≤35	M.A.	Other cases 〖Computer-aided Translation〗	Lecturer	Normal university	Translation	0-3 years	3	5	4	5	4	4	5	3	4	5	5	5	4	5	4	5	5	5	3	5	5	3	3	5	5	5	5	3	5	3	5	5	4	5	5	5	5	5	5	5	5	5
Female	36-45	M.A.	Linguistics and applied linguistics	Lecturer	Comprehensive university	T&I	4-6 years	2	3	5	5	5	2	4	3	5	4	3	5	4	4	5	5	5	5	4	3	3	4	2	5	2	3	4	4	5	2	4	4	4	3	4	4	3	3	4	3	3	3
Male	46-55	Ph.D.	Other cases 〖Machine design〗	Associate Professor	University of economics, political science and law	Translation	4-6 years	5	2	4	1	2	2	1	2	4	2	4	4	2	4	3	4	1	3	4	4	4	2	4	4	2	4	4	3	4	2	4	2	4	4	5	4	2	4	1	4	5	4
Male	36-45	M.A.	Translation and translation studies	Associate Professor	University of social sciences/liberal arts	T&I	7-9 years	3	3	3	3	3	3	4	4	3	3	3	3	3	3	3	3	3	3	3	3	3	3	3	3	3	3	3	3	3	3	3	3	2	3	3	3	3	3	3	3	3	3
Male	46-55	M.A.	Linguistics and applied linguistics	Associate Professor	University of natural sciences	Translation	0-3 years	2	5	4	5	4	3	5	3	3	4	4	4	4	5	5	4	5	5	2	3	3	2	2	5	3	4	5	5	5	2	5	5	4	4	4	4	4	4	4	4	4	4
Male	36-45	Ph.D.	Translation and translation studies	Professor	University of natural sciences	Translation	0-3 years	1	4	4	4	4	4	4	3	3	3	4	3	4	4	4	4	4	4	4	4	3	3	2	4	4	2	2	2	2	2	3	3	3	3	4	4	4	3	4	4	4	4
Male	36-45	M.A.	Linguistics and applied linguistics	Associate Professor	University of natural sciences	Translation	4-6 years	3	5	5	5	5	4	5	5	5	3	3	4	4	5	4	4	4	5	4	4	4	3	2	4	3	3	3	4	5	3	5	4	4	4	4	4	4	3	4	5	5	5
Male	36-45	Ph.D.	Translation and translation studies	Lecturer	University of natural sciences	Translation	0-3 years	3	3	3	3	3	4	4	3	4	4	3	3	4	3	4	3	4	4	3	4	3	4	4	4	3	4	4	4	3	3	4	3	2	4	3	4	3	4	3	4	4	3
Female	36-45	Ph.D.	Translation and translation studies	Lecturer	Other cases	Interpretation	> 10 years	1	4	4	4	4	3	5	4	4	2	4	5	4	5	3	5	5	5	4	4	4	5	1	3	4	4	4	5	5	3	5	2	NA	5	5	5	5	4	1	5	5	5
Male	≥56	M.A.	(Foreign) Literature studies	Professor	University of natural sciences	T&I	7-9 years	2	4	4	3	3	4	4	4	4	4	4	4	4	5	4	4	5	4	4	4	4	3	3	4	3	4	4	4	5	4	4	4	3	5	3	3	3	3	3	4	4	4
Male	≥56	Ph.D.	Linguistics and applied linguistics	Professor	University of natural sciences	Translation	4-6 years	3	4	4	4	4	2	2	2	2	2	3	3	4	4	2	2	4	5	3	4	4	4	4	2	2	4	4	4	4	4	4	4	NA	2	2	2	2	2	2	3	4	2
Male	46-55	M.A.	Other cases 〖Vocational Education〗	Associate Professor	University of natural sciences	Translation	0-3 years	3	2	1	4	3	2	2	2	2	2	2	2	2	4	5	5	3	5	4	5	5	1	3	5	4	3	4	4	4	5	5	5	3	5	5	4	4	4	4	5	5	5
Female	≤35	Bachelor	Teacher education studies	Teaching Assistant	Normal university	Interpretation	0-3 years	3	5	5	2	4	4	4	4	3	4	4	4	4	4	4	4	5	4	3	4	4	5	4	4	5	5	5	4	4	5	4	3	2	3	4	5	3	3	4	5	3	3
Female	36-45	M.A.	Translation and translation studies	Associate Professor	Comprehensive university	Translation	4-6 years	4	4	4	4	3	2	3	2	2	4	2	2	2	4	4	3	5	5	4	4	3	3	2	5	2	3	3	2	5	2	4	3	4	4	4	4	4	4	3	4	4	4
Female	36-45	M.A.	(Foreign) Literature studies	Associate Professor	University of natural sciences	Interpretation	0-3 years	1	5	5	5	5	3	4	4	4	4	3	4	4	5	5	5	4	4	3	4	4	4	5	5	3	4	4	4	5	4	3	5	3	5	4	4	3	4	2	4	5	4
Female	≤35	M.A.	Translation and translation studies	Teaching Assistant	Normal university	Interpretation	0-3 years	1	4	3	5	5	4	4	4	3	5	4	5	5	5	4	4	4	5	4	4	4	2	3	4	4	4	4	4	5	3	4	5	4	5	5	5	3	4	4	5	5	5
Female	≤35	Bachelor	Teacher education studies	Other cases	Normal university	Translation	0-3 years	4	4	4	4	4	3	3	3	3	4	4	4	4	4	4	5	5	5	4	4	4	4	2	4	4	4	4	4	4	4	4	4	3	4	4	4	4	4	4	4	4	4
Male	36-45	M.A.	Translation and translation studies	Associate Professor	Normal university	Translation	0-3 years	3	5	4	4	5	4	4	3	3	5	3	3	4	5	4	4	5	5	3	5	5	2	2	4	2	2	2	3	5	2	5	3	4	5	5	5	5	5	5	5	5	5
Female	46-55	M.A.	Linguistics and applied linguistics	Associate Professor	University of natural sciences	Translation	4-6 years	3	4	3	3	3	3	3	2	3	4	4	3	3	5	4	4	5	5	4	4	1	3	2	5	3	1	1	4	5	3	5	3	NA	5	5	5	5	5	3	3	4	4
Female	36-45	Ph.D.	Linguistics and applied linguistics	Associate Professor	University of natural sciences	Translation	4-6 years	3	4	4	4	4	1	2	1	1	3	2	1	1	1	5	5	5	5	3	4	4	5	3	4	2	2	2	5	5	1	3	5	NA	5	5	5	5	5	5	5	5	5
Female	46-55	M.A.	Linguistics and applied linguistics	Associate Professor	Comprehensive university	Translation	4-6 years	4	3	3	4	3	2	2	2	3	3	2	3	2	3	4	3	3	4	4	3	3	2	2	4	3	3	3	2	4	3	3	2	3	4	4	4	3	3	3	4	4	4
Female	≤35	M.A.	(Foreign) Literature studies	Teaching Assistant	Normal university	Translation	0-3 years	4	4	2	3	4	3	4	4	2	2	4	3	3	2	4	5	3	3	4	2	3	2	2	4	4	3	3	2	4	2	2	3	4	4	4	4	4	4	4	4	4	4
Female	36-45	M.A.	Translation and translation studies	Associate Professor	Comprehensive university	Translation	4-6 years	4	4	4	4	4	3	4	2	4	4	2	3	2	3	4	4	4	5	3	4	3	3	3	5	3	3	3	2	5	2	3	3	4	4	4	4	4	4	3	4	4	4
Female	36-45	Ph.D.	(Foreign) Literature studies	Associate Professor	University of natural sciences	Translation	7-9 years	4	4	4	5	4	3	2	3	3	4	4	4	4	3	4	4	4	4	4	4	4	3	3	4	3	3	3	3	4	3	3	3	3	4	4	4	4	4	4	4	4	4
Male	46-55	M.A.	Linguistics and applied linguistics	Associate Professor	University of natural sciences	Translation	0-3 years	2	4	4	4	4	3	4	4	4	4	2	4	3	4	5	5	3	4	2	2	2	2	2	4	2	3	4	2	5	3	4	3	4	3	4	4	3	4	3	4	4	5
Female	36-45	M.A.	Translation and translation studies	Lecturer	University of natural sciences	Translation	0-3 years	3	5	5	5	5	5	5	5	5	5	5	5	5	5	3	4	4	4	4	4	4	4	1	3	3	4	4	4	5	4	4	4	NA	4	4	4	4	4	4	4	4	4
Female	≥56	Ph.D.	Other cases	Professor	University of natural sciences	Translation	7-9 years	4	4	4	3	4	2	2	1	3	2	2	2	2	4	4	4	4	5	3	3	2	5	2	5	3	3	3	2	5	2	3	2	4	4	4	4	2	4	1	4	4	4
Female	46-55	M.A.	(Foreign) Literature studies	Associate Professor	Comprehensive university	Translation	4-6 years	3	4	4	4	4	3	5	5	4	4	4	4	4	5	5	5	3	3	4	3	4	3	3	4	4	4	3	3	4	3	3	4	NA	4	4	4	4	4	4	4	4	4
Male	36-45	Ph.D.	Translation and translation studies	Associate Professor	Normal university	Translation	4-6 years	2	4	4	4	4	4	4	4	4	4	4	4	4	4	5	5	4	4	4	4	4	4	2	4	2	4	4	4	5	4	4	4	3	4	4	4	4	2	2	4	4	4
Female	36-45	Ph.D.	(Foreign) Literature studies	Professor	University of natural sciences	Translation	4-6 years	3	4	4	5	5	3	3	3	4	5	4	5	4	5	5	5	5	5	4	4	2	4	2	5	3	3	3	5	5	2	4	4	NA	4	4	4	4	4	4	4	4	4
Female	46-55	Ph.D.	Linguistics and applied linguistics	Professor	Comprehensive university	Interpretation	7-9 years	4	4	4	4	4	2	2	2	2	3	4	4	3	4	4	4	4	4	4	4	3	3	3	5	3	3	3	3	4	3	3	3	4	4	4	4	4	4	4	4	4	4
Female	36-45	M.A.	Translation and translation studies	Lecturer	Normal university	Translation	0-3 years	1	5	4	4	4	3	4	4	4	5	4	3	4	4	4	5	4	4	4	4	4	3	3	5	3	4	4	4	5	4	4	4	NA	4	4	4	5	5	5	4	4	5
Female	46-55	M.A.	Linguistics and applied linguistics	Associate Professor	Comprehensive university	Translation	4-6 years	3	4	4	5	3	3	3	3	2	4	4	3	4	4	4	3	4	4	4	4	3	3	3	4	4	3	3	2	4	3	4	3	NA	4	3	3	3	4	4	4	4	4
Female	46-55	M.A.	Linguistics and applied linguistics	Professor	University of natural sciences	Interpretation	0-3 years	4	5	4	4	3	3	3	3	3	5	4	5	4	4	4	4	4	4	4	5	4	3	3	5	3	4	4	3	5	4	4	4	4	5	3	4	3	3	3	5	5	5
Female	46-55	Ph.D.	Translation and translation studies	Associate Professor	Normal university	Translation	4-6 years	3	4	4	5	4	3	4	4	4	3	4	4	4	5	4	4	4	5	4	4	4	4	3	4	3	4	4	4	5	4	4	5	4	4	4	4	4	4	2	4	4	4
Female	46-55	M.A.	Linguistics and applied linguistics	Associate Professor	University of natural sciences	Translation	0-3 years	3	4	4	4	4	3	4	4	4	4	3	2	3	3	3	3	4	4	4	4	4	3	3	3	3	4	4	4	5	3	4	4	3	4	4	4	4	4	4	4	4	4
Female	46-55	Ph.D.	Linguistics and applied linguistics	Professor	Comprehensive university	Translation	0-3 years	4	4	3	4	4	2	3	4	3	2	2	2	2	2	4	4	3	3	4	4	4	2	3	4	3	3	3	3	4	2	3	3	4	4	4	4	4	4	3	4	4	4
Male	36-45	M.A.	Teacher education studies	Associate Professor	University of natural sciences	Translation	> 10 years	1	5	4	4	4	4	4	5	4	4	3	5	4	5	4	5	4	4	3	3	3	1	2	4	3	2	4	5	5	2	2	4	NA	4	3	4	4	4	4	4	4	4
Male	46-55	Ph.D.	Translation and translation studies	Professor	University of natural sciences	Translation	0-3 years	3	3	3	3	3	3	3	3	3	3	3	3	3	3	3	3	3	3	3	3	3	3	3	4	3	1	2	2	4	2	2	3	NA	3	3	2	2	2	2	3	3	3
Female	36-45	M.A.	Linguistics and applied linguistics	Associate Professor	Comprehensive university	Translation	> 10 years	3	4	4	4	4	3	4	3	3	4	3	4	4	4	4	4	4	3	3	4	4	3	3	4	3	3	3	3	4	3	4	4	NA	4	3	4	4	4	4	4	4	4
Male	36-45	Ph.D.	Linguistics and applied linguistics	Associate Professor	University of natural sciences	Translation	0-3 years	3	5	5	4	4	3	4	4	3	4	4	4	3	3	3	3	4	4	3	4	4	3	1	4	3	3	2	3	3	2	2	4	3	5	5	4	3	4	3	4	4	4
Female	≤35	M.A.	Other cases	Teaching Assistant	Normal university	Translation	0-3 years	5	3	3	3	3	3	3	3	3	3	2	3	3	3	3	3	3	3	3	3	3	2	2	3	3	3	3	3	3	3	3	3	NA	5	5	5	5	5	5	5	5	5
Male	≤35	Bachelor	Other cases	Lecturer	Comprehensive university	T&I	0-3 years	4	4	4	4	4	3	3	3	4	4	4	4	3	4	4	5	4	3	3	4	4	4	4	4	4	4	4	3	3	5	4	5	3	4	3	3	4	4	5	4	4	4
Male	46-55	M.A.	(Foreign) Literature studies	Associate Professor	Normal university	Translation	0-3 years	3	4	4	4	4	3	3	3	3	3	3	4	3	4	4	5	4	5	4	3	3	2	2	4	3	3	4	3	5	3	4	3	3	4	4	4	4	4	3	4	4	4
Male	46-55	M.A.	Teacher education studies	Associate Professor	Other cases	Translation	> 10 years	3	5	5	4	4	4	4	4	4	4	4	4	4	4	4	4	4	4	4	4	4	2	2	4	4	4	4	4	5	4	4	4	NA	4	4	4	4	4	4	4	4	4
Female	36-45	Ph.D.	Linguistics and applied linguistics	Associate Professor	University of natural sciences	Translation	0-3 years	3	4	4	4	3	3	3	3	4	4	4	3	3	3	5	5	5	5	5	5	4	4	4	5	3	3	3	3	5	3	4	4	3	4	5	4	5	4	4	4	4	4
Female	46-55	Bachelor	(Foreign) Literature studies	Associate Professor	Comprehensive university	Translation	0-3 years	4	3	4	4	4	3	4	4	2	4	4	4	2	3	4	4	4	4	4	4	4	4	3	4	2	2	3	1	2	4	3	4	NA	4	3	3	3	2	3	5	5	5
Male	36-45	Ph.D.	(Foreign) Literature studies	Associate Professor	Comprehensive university	Translation	0-3 years	3	4	3	4	4	4	4	3	4	4	3	4	4	3	4	4	4	5	4	3	4	2	2	5	3	4	3	5	5	3	5	4	4	5	4	4	5	4	4	4	4	5
Male	36-45	M.A.	Linguistics and applied linguistics	Lecturer	Normal university	Interpretation	4-6 years	1	4	5	4	5	4	5	4	4	5	5	4	5	5	5	5	5	5	4	4	4	3	3	5	2	4	4	4	5	2	5	5	NA	4	5	5	5	4	5	4	4	4
Female	46-55	M.A.	Linguistics and applied linguistics	Professor	Normal university	T&I	7-9 years	4	4	4	4	4	4	4	4	4	4	4	4	4	4	4	4	4	4	4	4	4	4	3	4	4	4	4	5	4	4	4	4	4	5	5	5	4	4	4	4	4	4
Female	≤35	Bachelor	(Foreign) Literature studies	Associate Professor	Comprehensive university	Interpretation	> 10 years	1	5	5	5	5	5	5	5	5	5	5	5	5	5	5	5	5	5	5	5	5	5	5	5	5	5	5	5	5	5	5	5	5	5	5	5	5	5	5	5	5	5
Female	46-55	M.A.	(Foreign) Literature studies	Professor	University of natural sciences	Translation	7-9 years	3	4	4	4	4	3	4	4	4	3	3	3	3	3	4	4	3	4	3	3	3	4	2	4	4	3	3	3	3	3	3	4	3	4	4	4	4	4	4	4	4	4
Female	46-55	Ph.D.	Linguistics and applied linguistics	Associate Professor	University of natural sciences	T&I	4-6 years	5	2	4	4	4	2	3	3	3	4	3	3	3	4	5	5	5	5	2	3	3	3	3	5	3	2	2	3	5	2	4	4	3	3	3	3	3	2	2	4	4	3
Female	46-55	M.A.	Translation and translation studies	Associate Professor	University of natural sciences	Translation	4-6 years	3	4	4	4	5	3	3	3	3	3	3	3	3	3	4	4	4	4	3	3	3	2	2	5	3	2	2	3	4	2	2	4	NA	4	4	4	4	4	4	4	4	4
Female	36-45	Ph.D.	Linguistics and applied linguistics	Associate Professor	University of natural sciences	Translation	7-9 years	4	3	1	4	2	2	2	3	2	1	1	3	2	3	2	2	1	5	2	2	1	4	2	2	2	2	2	2	5	2	4	2	NA	3	4	3	4	3	1	3	4	3
Male	46-55	M.A.	Linguistics and applied linguistics	Associate Professor	Comprehensive university	Interpretation	4-6 years	1	5	5	5	5	5	5	5	5	5	1	5	5	5	1	5	5	1	3	3	3	3	3	3	3	1	1	1	5	3	5	5	5	5	5	5	5	5	5	5	5	5
Male	36-45	M.A.	(Foreign) Literature studies	Lecturer	Comprehensive university	Translation	0-3 years	3	4	4	4	3	4	4	4	3	3	3	3	3	4	4	4	4	4	4	4	4	4	4	4	4	4	4	4	4	4	4	4	3	4	4	4	4	4	4	4	4	4
Female	36-45	Bachelor	Translation and translation studies	Lecturer	Comprehensive university	Interpretation	7-9 years	3	5	5	5	5	4	4	5	3	5	4	4	4	5	5	5	4	4	4	4	4	1	1	5	4	3	3	4	5	3	5	4	5	5	5	4	5	5	4	5	5	5
Female	46-55	M.A.	(Foreign) Literature studies	Professor	University of natural sciences	Translation	0-3 years	2	4	3	4	4	1	3	3	3	3	3	3	2	4	4	5	4	4	4	4	4	3	2	4	2	2	2	2	5	3	4	4	3	4	4	4	4	4	4	4	4	4
Female	≤35	Bachelor	(Foreign) Literature studies	Lecturer	Comprehensive university	T&I	0-3 years	3	5	5	5	5	5	5	5	5	5	5	5	5	5	5	5	5	4	5	5	5	1	1	5	5	4	4	4	4	3	4	4	4	5	5	5	5	5	5	5	5	5
Female	36-45	Ph.D.	(Foreign) Literature studies	Professor	Normal university	Translation	7-9 years	3	4	4	5	4	3	3	2	3	4	2	4	4	3	3	3	4	3	3	3	3	2	2	4	4	3	2	2	5	2	3	4	4	3	4	4	2	4	3	4	4	4
Female	36-45	Ph.D.	Linguistics and applied linguistics	Associate Professor	University of natural sciences	Translation	0-3 years	3	4	5	4	4	4	3	3	4	5	4	4	4	4	5	5	5	5	3	3	3	3	1	5	2	2	2	2	4	1	4	4	NA	4	4	3	5	4	2	4	4	4
Female	46-55	M.A.	(Foreign) Literature studies	Professor	University of natural sciences	Translation	0-3 years	2	4	4	4	4	2	3	4	4	4	3	4	2	4	4	4	4	4	4	4	4	3	2	4	4	3	3	3	5	3	4	4	3	4	4	4	2	4	4	4	4	4
Male	46-55	Ph.D.	(Foreign) Literature studies	Professor	Comprehensive university	Translation	7-9 years	4	2	2	2	2	2	2	2	2	2	2	2	2	2	4	4	4	3	2	2	2	4	2	4	2	2	2	2	2	2	3	3	2	3	4	3	2	4	2	4	4	3
Male	≤35	M.A.	Translation and translation studies	Lecturer	Normal university	Interpretation	4-6 years	3	4	4	5	5	4	4	4	5	5	4	4	5	5	5	5	5	5	2	1	1	3	1	5	3	2	4	5	5	1	5	5	5	5	5	5	5	5	5	5	5	5
Male	≤35	M.A.	Translation and translation studies	Lecturer	Comprehensive university	T&I	4-6 years	3	4	5	5	4	4	4	4	4	5	5	4	4	4	4	4	5	4	5	5	5	3	3	4	4	3	3	3	5	3	3	5	3	4	4	4	4	4	4	4	4	4
Female	46-55	Bachelor	(Foreign) Literature studies	Associate Professor	Comprehensive university	Translation	7-9 years	3	3	4	4	3	2	3	2	3	4	3	4	2	3	4	4	3	4	3	3	2	3	2	4	3	2	2	3	4	2	4	3	3	4	4	4	5	4	4	4	4	5
Female	36-45	M.A.	Translation and translation studies	Lecturer	Comprehensive university	T&I	> 10 years	2	2	3	3	5	3	4	2	2	3	2	2	3	2	5	5	2	2	2	2	2	2	1	5	3	2	4	2	4	3	3	4	4	3	4	3	4	4	4	4	4	3
Male	46-55	Ph.D.	Translation and translation studies	Professor	Comprehensive university	Translation	7-9 years	4	2	3	4	4	2	3	2	2	2	3	3	3	3	4	4	2	4	3	2	2	2	2	3	3	2	2	2	3	2	3	3	4	3	3	3	3	3	2	4	4	3
Male	36-45	Ph.D.	Translation and translation studies	Professor	Normal university	Translation	7-9 years	3	2	2	4	4	3	3	4	3	3	3	4	4	4	3	4	3	4	3	3	3	1	2	4	3	2	2	2	4	2	4	2	3	4	4	4	4	4	4	4	4	4
Male	36-45	Ph.D.	(Foreign) Literature studies	Associate Professor	Comprehensive university	Interpretation	> 10 years	3	5	4	5	4	3	3	3	4	4	4	4	2	4	5	5	3	4	2	2	2	2	2	5	3	3	3	3	4	2	4	5	4	4	4	3	4	4	2	4	4	4
Male	36-45	Ph.D.	Linguistics and applied linguistics	Associate Professor	Normal university	Translation	4-6 years	4	4	4	5	4	2	3	3	3	4	3	2	2	2	4	4	4	5	4	4	2	2	2	4	3	2	4	2	5	3	3	2	3	4	4	4	4	3	3	4	4	4
Female	46-55	M.A.	Translation and translation studies	Professor	Comprehensive university	Translation	0-3 years	3	4	4	4	4	3	4	2	4	4	3	4	3	4	3	3	4	4	3	4	4	2	2	3	2	2	3	4	5	3	4	3	3	4	3	4	4	4	4	4	4	4
Female	36-45	Ph.D.	Linguistics and applied linguistics	Professor	University of natural sciences	Translation	4-6 years	4	5	5	5	5	4	4	2	2	3	3	3	3	3	4	4	4	3	3	4	4	4	3	3	3	4	5	3	3	4	3	5	NA	3	4	3	3	3	3	3	3	3
Male	46-55	Ph.D.	(Foreign) Literature studies	Associate Professor	Comprehensive university	Interpretation	> 10 years	2	5	5	5	5	5	5	3	5	5	5	5	5	5	5	5	4	5	4	4	4	1	3	5	3	3	3	2	5	3	5	5	NA	5	5	5	5	5	3	5	5	5
Male	46-55	Ph.D.	(Foreign) Literature studies	Professor	Comprehensive university	Translation	7-9 years	4	4	4	2	3	4	3	2	4	4	2	3	4	3	4	4	3	4	4	4	4	4	4	4	3	2	2	2	4	2	3	4	NA	3	2	2	1	4	1	4	4	3
Male	36-45	Ph.D.	Translation and translation studies	Associate Professor	Comprehensive university	T&I	4-6 years	4	3	3	3	4	2	2	2	3	3	3	3	3	4	4	5	1	2	3	3	4	1	1	4	4	4	4	4	5	5	4	4	4	5	5	5	5	2	4	4	4	4
Male	≤35	Ph.D.	Translation and translation studies	Lecturer	Foreign language university	Translation	4-6 years	3	3	4	5	5	3	4	3	4	4	4	3	2	4	5	5	2	2	1	1	1	2	1	5	2	1	1	1	3	1	3	2	3	4	4	5	4	3	3	4	4	4
Male	46-55	Bachelor	Teacher education studies	Associate Professor	University of natural sciences	Translation	> 10 years	3	4	4	5	4	3	4	2	3	4	3	3	4	4	4	4	4	4	5	4	4	4	3	4	4	3	3	3	4	3	3	4	3	5	5	5	5	4	4	4	4	4
Male	36-45	M.A.	Linguistics and applied linguistics	Associate Professor	Comprehensive university	Translation	4-6 years	2	5	5	3	4	4	5	4	4	5	5	5	5	5	3	5	5	5	3	4	4	5	1	4	2	4	4	2	3	5	5	5	3	4	3	4	4	3	3	4	5	4
Female	46-55	Ph.D.	Other cases	Associate Professor	Comprehensive university	Translation	4-6 years	4	3	4	4	4	4	4	4	4	4	4	5	4	5	4	5	4	4	4	4	4	1	2	4	4	4	4	4	4	2	4	4	NA	4	4	4	4	4	4	4	4	4
Female	36-45	Ph.D.	Translation and translation studies	Professor	Normal university	Translation	7-9 years	4	3	4	3	3	2	4	3	3	3	2	4	3	3	5	4	5	5	4	4	3	2	3	5	4	3	5	3	5	3	4	3	4	5	5	4	3	3	4	5	5	5
Female	36-45	Ph.D.	Translation and translation studies	Professor	Normal university	Translation	7-9 years	4	3	4	3	3	2	3	3	4	3	3	4	4	4	5	5	5	5	3	4	4	3	3	5	5	4	5	4	5	3	3	3	4	5	4	5	4	4	4	4	4	5
Female	36-45	Ph.D.	Other cases	Associate Professor	Comprehensive university	Translation	7-9 years	4	3	3	4	4	3	3	2	2	4	2	3	3	4	5	4	4	5	3	2	3	4	2	4	3	3	3	5	4	2	4	3	NA	4	4	4	4	4	3	3	4	4
Female	46-55	M.A.	Linguistics and applied linguistics	Lecturer	Comprehensive university	Translation	0-3 years	3	4	3	4	4	3	4	4	4	3	2	3	2	2	4	5	4	3	4	4	4	3	2	4	3	4	4	3	5	4	3	4	3	4	3	5	4	3	3	4	4	4
Male	36-45	M.A.	Translation and translation studies	Associate Professor	University of natural sciences	Translation	4-6 years	2	5	5	5	5	5	5	2	5	5	4	5	5	5	5	5	5	5	4	5	5	4	4	5	3	2	2	2	5	3	4	2	5	5	5	5	5	4	5	5	5	5
Male	46-55	Ph.D.	Other cases	Professor	University of economics, political science and law	T&I	0-3 years	4	3	3	4	2	2	3	2	2	4	3	4	2	2	3	3	3	5	2	3	3	2	2	4	3	3	2	2	5	2	2	2	4	3	3	4	4	3	3	4	4	4
Female	46-55	M.A.	Linguistics and applied linguistics	Professor	University of natural sciences	Interpretation	0-3 years	4	5	4	5	4	3	3	3	3	5	3	5	3	3	4	3	4	3	4	4	4	3	3	4	3	4	4	3	5	3	3	4	4	5	3	4	4	4	3	4	4	5
Female	46-55	M.A.	(Foreign) Literature studies	Associate Professor	Normal university	Interpretation	0-3 years	2	4	4	4	4	4	5	5	5	5	5	5	4	4	4	4	5	4	4	5	5	3	3	5	3	4	4	4	5	5	5	5	NA	5	4	5	4	4	5	4	4	5
Male	46-55	Ph.D.	Translation and translation studies	Professor	Normal university	T&I	7-9 years	3	4	4	5	3	4	4	3	5	5	4	4	3	4	4	5	4	3	4	4	4	3	2	5	2	2	2	3	5	1	4	4	NA	4	4	4	4	4	4	4	4	4
Male	46-55	M.A.	(Foreign) Literature studies	Professor	University of social sciences/liberal arts	Translation	4-6 years	5	2	2	3	4	3	2	3	3	3	3	3	3	3	4	4	3	3	3	3	3	3	3	4	3	2	2	2	4	2	2	3	3	4	3	4	4	2	2	4	4	4
Female	46-55	Ph.D.	Translation and translation studies	Associate Professor	Comprehensive university	Translation	7-9 years	3	4	3	5	1	3	1	1	1	1	3	1	1	1	1	1	3	3	1	1	1	1	1	5	3	1	1	1	5	1	5	1	NA	5	5	5	5	5	5	5	5	5
Female	≥56	M.A.	Translation and translation studies	Professor	University of social sciences/liberal arts	Interpretation	7-9 years	4	5	3	5	3	3	4	4	3	4	3	2	4	2	3	3	3	4	4	3	3	3	2	3	2	2	2	4	4	2	2	3	3	4	4	5	5	4	4	4	4	4
Female	46-55	M.A.	(Foreign) Literature studies	Associate Professor	Foreign language university	Translation	0-3 years	3	4	3	5	4	2	4	3	3	3	4	1	3	2	5	5	4	4	2	2	1	2	3	5	2	3	3	3	4	2	2	2	3	4	4	4	4	4	3	4	4	4
Female	36-45	Ph.D.	Other cases 〖International studies〗	Associate Professor	University of social sciences/liberal arts	Interpretation	0-3 years	4	4	4	4	4	3	2	3	2	2	2	2	3	3	3	4	3	3	3	3	3	2	3	4	4	4	4	3	3	4	3	4	4	4	4	4	4	4	4	4	4	4
Male	46-55	M.A.	Translation and translation studies	Associate Professor	Foreign language university	Translation	7-9 years	3	4	4	4	4	4	3	2	3	3	4	4	3	4	3	3	3	3	3	3	3	2	2	3	3	2	3	3	4	3	3	3	3	3	3	3	3	3	3	3	3	3
Male	46-55	M.A.	Translation and translation studies	Associate Professor	Foreign language university	Translation	7-9 years	3	4	4	4	4	4	3	2	3	3	4	4	3	4	3	3	3	3	3	3	3	2	2	3	3	2	3	3	4	3	3	3	3	3	3	3	3	3	3	3	3	3
Female	46-55	Ph.D.	Translation and translation studies	Associate Professor	Comprehensive university	Translation	> 10 years	3	4	4	4	4	4	4	3	4	5	3	3	3	4	4	4	2	5	4	3	5	2	3	4	4	2	3	4	5	3	3	3	4	5	4	5	5	4	2	4	5	4
Female	46-55	Ph.D.	Linguistics and applied linguistics	Professor	Other cases	Translation	> 10 years	3	2	3	3	3	4	3	2	2	2	3	2	4	4	4	5	2	4	3	3	2	4	2	4	2	2	2	2	4	1	3	4	3	5	5	5	4	4	4	4	4	4
Female	≤35	M.A.	Translation and translation studies	Other cases	Comprehensive university	Translation	0-3 years	3	4	4	4	4	4	4	4	4	4	4	4	4	4	4	4	4	4	4	4	4	4	4	4	4	4	4	4	4	4	4	4	NA	4	4	4	4	4	4	4	4	4
Male	36-45	Ph.D.	Translation and translation studies	Lecturer	Foreign language university	Interpretation	> 10 years	5	1	1	4	5	2	2	2	3	3	2	2	2	2	5	4	1	1	1	1	2	2	1	5	4	2	2	2	2	3	2	2	5	2	2	2	3	2	4	3	4	4
Female	36-45	M.A.	Linguistics and applied linguistics	Lecturer	Comprehensive university	Interpretation	0-3 years	2	5	5	5	3	5	5	5	5	3	4	4	4	5	5	5	4	1	1	1	1	1	1	5	2	3	3	3	5	3	5	5	3	5	1	4	5	3	3	5	5	3
Female	36-45	Ph.D.	Translation and translation studies	Lecturer	Comprehensive university	T&I	0-3 years	4	4	4	2	4	3	3	2	2	3	2	2	2	2	4	5	3	4	2	2	2	4	2	5	2	2	2	2	4	4	4	4	4	4	4	4	4	4	4	4	2	4
Female	36-45	M.A.	Translation and translation studies	Associate Professor	Comprehensive university	Translation	0-3 years	4	4	3	5	5	3	4	3	3	4	4	4	3	3	5	5	4	5	3	2	1	3	3	5	2	3	3	4	5	3	4	5	4	5	3	4	5	3	4	5	5	5
Female	36-45	M.A.	Linguistics and applied linguistics	Associate Professor	University of social sciences/liberal arts	Interpretation	4-6 years	4	3	3	5	4	3	3	3	1	4	5	3	3	3	4	3	4	3	3	3	3	4	3	4	3	3	3	4	5	3	3	3	4	4	4	4	4	4	3	4	4	4
Male	36-45	M.A.	Linguistics and applied linguistics	Lecturer	Comprehensive university	Translation	4-6 years	3	2	2	5	4	2	4	4	3	5	4	4	3	3	5	5	4	4	4	4	4	1	3	5	3	3	4	5	5	4	4	4	4	4	4	4	4	4	4	4	4	4
Female	46-55	M.A.	Teacher education studies	Professor	Comprehensive university	Translation	4-6 years	3	2	4	4	3	3	3	2	3	1	2	3	3	3	4	4	2	3	2	4	4	3	3	4	3	2	2	2	5	2	3	4	3	2	4	3	2	3	2	4	4	3
Male	36-45	Ph.D.	Linguistics and applied linguistics	Associate Professor	Normal university	Translation	> 10 years	3	5	5	4	5	5	5	2	4	5	5	3	5	5	5	5	5	5	5	5	5	1	1	5	5	1	1	5	5	1	5	5	2	5	5	5	5	5	5	2	3	5
Female	≤35	Ph.D.	Translation and translation studies	Lecturer	Foreign language university	Interpretation	0-3 years	3	5	5	5	5	3	5	3	1	5	4	4	4	5	5	5	4	1	1	1	1	1	1	5	5	1	1	1	5	1	5	2	4	5	5	5	5	5	5	5	5	5
Male	≤35	Ph.D.	Translation and translation studies	Associate Professor	Foreign language university	Translation	0-3 years	3	4	4	4	4	4	4	4	4	4	5	4	4	4	2	2	4	5	3	3	3	3	3	2	2	4	4	5	5	5	1	1	2	5	5	5	5	5	5	5	5	5
Female	≤35	M.A.	Translation and translation studies	Other cases	Comprehensive university	Translation	0-3 years	3	2	2	2	2	2	2	2	2	2	2	2	2	2	2	2	2	2	3	3	3	3	3	3	3	3	3	3	3	3	3	3	NA	3	3	3	3	3	3	3	3	3
Female	46-55	M.A.	Translation and translation studies	Associate Professor	University of natural sciences	Translation	0-3 years	3	5	5	5	5	5	5	3	5	5	5	5	5	5	5	5	5	5	5	5	5	5	3	5	5	5	5	5	5	1	4	4	NA	5	4	4	5	5	3	3	3	5
Female	46-55	M.A.	Linguistics and applied linguistics	Professor	University of natural sciences	Interpretation	0-3 years	2	4	4	4	4	4	5	5	5	5	5	4	4	5	5	5	5	5	5	5	5	3	5	3	3	3	3	5	5	3	5	5	3	5	5	5	5	5	5	5	5	5
Female	36-45	M.A.	Translation and translation studies	Associate Professor	Foreign language university	Translation	4-6 years	2	3	3	4	4	3	3	2	2	3	3	4	4	4	3	4	3	3	4	3	3	2	2	4	4	4	4	3	4	3	4	4	4	4	4	4	4	4	4	4	4	4
Male	46-55	M.A.	Linguistics and applied linguistics	Associate Professor	Comprehensive university	Translation	0-3 years	4	4	4	4	4	3	4	4	3	4	4	2	2	3	3	3	4	4	4	4	4	2	2	4	3	3	4	4	4	2	2	2	NA	4	4	4	4	4	4	4	4	4
Male	≥56	Bachelor	Teacher education studies	Professor	University of natural sciences	Translation	4-6 years	3	3	4	5	4	4	4	4	3	3	4	4	4	5	4	3	5	3	4	5	4	3	3	4	3	4	4	4	5	4	4	5	NA	4	4	4	3	5	4	5	5	5
Male	≤35	M.A.	Teacher education studies	Associate Professor	Foreign language university	Translation	0-3 years	3	3	4	4	4	3	4	4	4	4	4	4	4	4	4	4	4	4	4	4	4	4	4	4	4	4	4	4	4	4	4	4	3	4	4	4	4	4	4	4	4	4
Female	36-45	M.A.	Linguistics and applied linguistics	Associate Professor	Normal university	Interpretation	4-6 years	3	4	4	4	4	4	4	4	4	4	3	5	4	4	5	5	4	4	2	2	2	3	3	5	4	2	2	3	5	4	4	4	4	5	5	5	3	3	3	3	3	4
Female	36-45	M.A.	Linguistics and applied linguistics	Associate Professor	Normal university	Interpretation	4-6 years	3	4	4	4	4	4	4	4	4	5	3	5	4	4	5	5	5	5	3	3	3	3	3	5	4	3	3	3	5	3	4	3	4	5	5	5	3	3	3	3	3	5
Female	≤35	M.A.	Translation and translation studies	Other cases	University of natural sciences	Interpretation	0-3 years	3	4	4	4	4	4	4	4	4	4	3	3	4	4	4	4	3	4	4	4	4	3	3	4	4	4	4	4	4	4	4	4	3	4	4	4	4	4	4	4	4	4
Male	36-45	Bachelor	Other cases	Other cases	Other cases	T&I	0-3 years	5	4	4	4	4	4	4	4	4	4	4	4	4	4	4	4	4	4	4	4	4	4	4	4	4	4	4	4	4	4	4	4	1	4	4	4	4	4	4	4	4	4
Male	≤35	M.A.	Translation and translation studies	Teaching Assistant	Comprehensive university	Translation	0-3 years	4	4	4	3	4	3	3	4	4	5	4	3	5	4	4	4	4	4	5	4	5	4	5	5	5	4	3	5	5	3	5	4	4	5	5	3	4	5	5	5	4	5
Female	36-45	Ph.D.	Translation and translation studies	Associate Professor	Comprehensive university	T&I	4-6 years	3	3	2	3	2	2	2	2	3	3	3	3	3	3	4	4	4	4	4	4	4	4	4	5	5	5	5	5	3	1	2	2	3	5	5	5	5	5	5	5	5	5
Female	36-45	M.A.	Linguistics and applied linguistics	Associate Professor	Comprehensive university	Interpretation	4-6 years	3	4	4	4	4	4	4	4	4	4	4	4	4	4	4	4	4	4	3	2	2	4	2	5	3	3	4	4	4	4	4	4	3	4	4	4	3	4	3	4	4	4
Female	≤35	M.A.	Linguistics and applied linguistics	Lecturer	University of arts and physics	T&I	0-3 years	3	4	4	4	4	4	4	4	4	4	4	4	4	4	4	4	4	3	4	4	4	2	2	4	4	4	4	4	4	3	3	3	NA	4	4	4	4	4	4	4	4	4
Male	36-45	M.A.	Other cases	Lecturer	Normal university	Translation	7-9 years	3	3	2	4	4	3	4	4	3	3	2	4	4	3	4	4	4	4	4	4	4	2	3	4	4	3	3	4	4	3	4	3	3	4	4	4	4	4	4	4	4	5
Male	≥56	Bachelor	(Foreign) Literature studies	Professor	University of natural sciences	Translation	7-9 years	4	4	4	4	3	4	3	2	3	3	3	3	3	2	4	4	3	3	3	3	3	3	3	4	4	4	4	3	5	3	2	3	4	4	4	4	4	4	4	4	4	4
Female	36-45	Ph.D.	Translation and translation studies	Associate Professor	Comprehensive university	Translation	0-3 years	3	5	4	5	5	4	4	4	4	4	3	5	4	5	5	5	4	4	3	2	2	2	2	5	4	2	2	4	5	2	5	5	NA	4	4	4	4	4	2	4	4	4
Female	36-45	Ph.D.	Translation and translation studies	Associate Professor	Comprehensive university	Translation	0-3 years	2	4	4	4	4	4	4	4	4	4	4	4	4	4	4	4	4	4	3	2	2	2	2	4	4	4	4	4	4	4	4	4	NA	4	4	4	4	4	2	4	4	4
Male	36-45	M.A.	Teacher education studies	Lecturer	Normal university	Interpretation	0-3 years	3	3	4	4	4	3	4	3	3	4	4	4	4	4	4	5	4	5	5	3	3	3	2	3	3	3	3	4	5	2	4	4	3	4	5	5	5	4	4	4	4	4
Female	46-55	M.A.	Translation and translation studies	Associate Professor	University of natural sciences	Translation	4-6 years	4	4	5	5	4	4	4	3	5	5	3	4	5	3	4	4	4	4	3	4	4	3	3	2	2	5	5	2	3	3	3	4	4	5	5	5	5	5	5	5	5	5
Female	46-55	Ph.D.	Translation and translation studies	Professor	Normal university	T&I	4-6 years	3	4	4	5	4	4	3	3	4	4	4	5	4	4	4	5	5	5	4	4	4	3	3	5	3	4	4	4	5	2	3	3	4	5	5	5	2	5	2	5	5	5
Female	36-45	M.A.	(Foreign) Literature studies	Lecturer	Normal university	Translation	0-3 years	4	4	3	3	3	3	3	3	3	3	2	3	2	3	4	4	4	4	3	3	3	2	2	4	3	4	4	4	3	2	3	2	3	4	4	4	4	4	4	4	4	3
Male	36-45	M.A.	Linguistics and applied linguistics	Associate Professor	University of natural sciences	Translation	0-3 years	3	4	4	4	4	3	3	3	3	4	3	3	3	3	4	4	4	4	4	4	3	2	2	4	3	4	4	4	3	2	3	3	3	4	4	4	4	4	4	4	4	3
Male	36-45	M.A.	Linguistics and applied linguistics	Associate Professor	University of natural sciences	T&I	4-6 years	4	4	4	4	4	3	4	4	3	4	3	3	2	2	4	4	4	5	4	4	3	2	2	4	4	3	3	3	3	2	2	2	3	4	4	4	4	4	4	4	4	4
Female	≤35	M.A.	(Foreign) Literature studies	Associate Professor	Comprehensive university	T&I	4-6 years	3	3	3	4	3	3	3	3	3	3	2	3	3	3	4	3	3	5	4	4	3	2	2	4	4	4	3	4	3	2	4	3	3	5	5	5	5	3	4	5	5	4
Male	36-45	Ph.D.	Linguistics and applied linguistics	Associate Professor	Comprehensive university	T&I	> 10 years	3	4	4	4	4	5	5	5	5	4	4	5	5	5	4	4	4	4	4	4	4	4	4	4	4	4	4	4	4	4	4	4	4	4	4	4	4	4	4	4	4	4
Female	36-45	M.A.	Translation and translation studies	Associate Professor	Comprehensive university	Translation	4-6 years	3	3	3	3	3	3	3	3	3	3	3	3	3	3	3	3	3	3	3	3	3	3	3	3	3	3	3	3	3	3	3	3	3	4	4	4	4	4	4	4	4	4
Male	≥56	M.A.	Translation and translation studies	Associate Professor	Comprehensive university	Translation	> 10 years	3	3	1	3	3	3	3	1	3	1	3	3	3	3	3	1	3	3	3	3	3	3	3	3	1	3	3	3	3	3	3	3	NA	1	3	3	3	1	3	3	3	3
Female	≤35	M.A.	Linguistics and applied linguistics	Lecturer	University of arts and physics	Translation	4-6 years	3	4	4	4	4	4	4	4	4	4	3	4	4	3	3	3	4	3	3	3	3	3	2	4	4	4	4	4	4	4	3	4	NA	4	4	4	4	4	4	4	4	4
Male	36-45	M.A.	Translation and translation studies	Associate Professor	University of natural sciences	Translation	0-3 years	3	5	4	4	4	4	4	2	4	4	4	4	4	4	5	5	5	5	4	4	4	4	4	4	4	4	2	2	4	2	4	4	NA	5	2	5	4	4	5	5	5	5
Male	≤35	M.A.	Translation and translation studies	Lecturer	Comprehensive university	Translation	4-6 years	4	4	3	4	3	3	3	3	2	4	3	3	3	4	4	4	4	3	4	4	3	2	2	4	4	3	3	3	4	2	4	2	4	5	5	5	5	5	4	5	5	5
Male	≤35	Bachelor	(Foreign) Literature studies	Other cases	Comprehensive university	Interpretation	0-3 years	3	4	3	4	3	4	3	4	3	3	4	3	4	3	4	3	4	3	3	3	4	3	3	3	4	4	4	3	3	3	3	4	2	4	3	4	4	3	3	4	3	3
Female	≤35	Bachelor	Teacher education studies	Other cases	Normal university	T&I	0-3 years	1	4	4	4	4	4	4	4	4	4	4	4	4	4	4	3	4	3	4	4	4	4	4	4	3	4	4	4	4	4	4	4	3	4	4	5	4	4	4	4	4	4
Female	36-45	M.A.	Linguistics and applied linguistics	Lecturer	Comprehensive university	Translation	0-3 years	4	3	4	4	4	3	4	4	4	3	4	4	3	4	4	4	4	3	4	4	4	3	3	4	2	3	3	4	5	2	4	4	4	4	4	4	4	4	3	4	4	4
Female	≤35	Bachelor	Linguistics and applied linguistics	Other cases	Comprehensive university	Interpretation	0-3 years	1	4	4	4	4	4	4	4	4	4	4	4	4	4	4	4	4	4	4	4	4	4	4	4	4	4	4	4	4	4	4	4	1	4	4	4	4	4	4	4	4	4
Male	46-55	M.A.	Translation and translation studies	Associate Professor	Comprehensive university	Translation	0-3 years	3	4	4	4	4	3	4	4	4	4	4	4	3	4	4	3	3	4	4	4	4	3	4	4	4	4	3	4	4	4	4	4	3	5	5	5	4	4	4	5	5	5
Male	46-55	M.A.	Linguistics and applied linguistics	Associate Professor	Comprehensive university	T&I	> 10 years	4	4	4	5	5	5	5	5	4	5	5	5	5	5	5	5	5	5	4	4	3	3	2	5	3	3	4	5	5	2	5	5	NA	5	5	5	5	5	5	5	5	5
Female	46-55	Ph.D.	(Foreign) Literature studies	Professor	Comprehensive university	Translation	0-3 years	4	4	2	4	3	2	4	4	3	2	2	2	2	4	4	4	4	4	2	3	2	2	2	4	2	2	2	2	4	2	4	2	4	3	4	4	4	4	4	4	4	4
Female	46-55	Ph.D.	(Foreign) Literature studies	Professor	Comprehensive university	Translation	0-3 years	4	2	2	3	2	2	3	3	2	2	2	2	2	3	4	4	3	3	2	3	2	2	2	4	2	2	2	2	4	2	3	2	4	4	4	4	4	4	4	4	4	4
Male	36-45	M.A.	(Foreign) Literature studies	Associate Professor	Normal university	T&I	7-9 years	3	1	3	3	4	4	4	5	3	3	4	4	3	4	4	4	4	4	3	3	2	2	1	4	3	4	4	4	5	3	3	3	4	1	3	2	5	4	5	3	3	3
Male	≥56	M.A.	Translation and translation studies	Professor	Foreign language university	T&I	7-9 years	4	4	4	4	4	2	3	3	3	4	2	3	2	3	2	2	3	4	4	3	4	2	3	2	2	3	4	2	5	2	3	2	NA	2	2	2	2	2	2	3	4	3
Male	46-55	Ph.D.	Linguistics and applied linguistics	Associate Professor	Comprehensive university	Translation	4-6 years	4	3	2	4	4	4	4	4	4	5	4	4	4	2	4	5	4	4	4	2	4	4	2	4	4	2	1	2	4	2	2	4	4	4	4	4	4	4	4	4	4	4
Male	≤35	M.A.	Translation and translation studies	Teaching Assistant	University of natural sciences	Translation	0-3 years	1	5	5	5	5	5	5	5	5	5	5	5	5	5	5	1	5	5	1	5	5	5	5	5	3	1	1	1	1	1	5	1	NA	5	5	5	5	5	5	5	5	5
Male	46-55	Ph.D.	Linguistics and applied linguistics	Professor	University of natural sciences	Translation	0-3 years	3	4	4	4	4	3	3	3	3	2	3	4	3	3	3	3	3	4	4	4	3	3	2	3	3	3	3	3	4	2	3	3	NA	4	4	4	4	4	4	4	4	4
Female	46-55	M.A.	(Foreign) Literature studies	Lecturer	Comprehensive university	Translation	0-3 years	3	4	3	4	3	3	4	4	3	4	3	4	4	3	4	4	3	4	3	3	3	2	2	4	3	3	3	4	4	3	4	4	NA	4	4	4	5	4	4	4	4	4
Male	36-45	Ph.D.	Other cases	Lecturer	Comprehensive university	Translation	0-3 years	3	3	3	3	3	3	3	3	3	3	3	3	3	3	4	4	4	4	4	4	4	4	3	4	4	4	4	4	4	4	4	4	3	4	3	3	3	3	3	3	3	3
Male	≤35	Ph.D.	Translation and translation studies	Professor	University of natural sciences	T&I	7-9 years	1	5	5	5	5	5	5	5	5	5	5	5	5	5	1	1	1	1	1	1	1	1	1	5	1	5	5	5	5	5	5	5	1	1	1	5	5	1	1	1	1	1
Male	46-55	Ph.D.	Translation and translation studies	Professor	University of natural sciences	Translation	0-3 years	2	4	4	3	4	4	4	4	4	3	3	3	3	4	3	4	4	4	4	4	4	3	3	3	3	2	3	3	1	3	3	3	NA	4	4	4	4	4	4	4	4	4
Male	36-45	Ph.D.	Translation and translation studies	Professor	Comprehensive university	Interpretation	4-6 years	2	5	5	5	5	3	2	2	3	3	4	4	4	4	4	4	3	4	4	4	4	3	3	4	3	3	3	3	4	3	4	3	3	4	4	4	2	4	2	4	4	4
Male	46-55	Ph.D.	Translation and translation studies	Professor	University of natural sciences	Translation	0-3 years	2	2	3	3	3	3	4	3	4	3	3	2	4	3	3	2	3	3	3	4	3	3	3	3	3	3	3	2	4	3	3	3	2	3	4	4	3	3	3	3	3	4
Male	36-45	M.A.	Translation and translation studies	Associate Professor	University of natural sciences	Translation	0-3 years	3	4	4	4	4	3	4	4	4	4	2	4	4	4	5	5	4	5	5	4	4	4	3	5	3	4	4	3	5	3	4	4	NA	5	5	5	5	5	5	5	5	5
Male	≤35	Ph.D.	Teacher education studies	Associate Professor	University of natural sciences	Interpretation	4-6 years	3	3	2	3	3	3	3	3	2	2	2	2	2	3	3	2	3	3	2	3	3	2	3	3	2	3	3	2	4	3	2	4	NA	3	2	3	4	3	2	2	3	4
Female	≤35	M.A.	Translation and translation studies	Teaching Assistant	Comprehensive university	Interpretation	0-3 years	2	4	5	4	3	5	5	2	4	5	3	2	5	5	2	4	4	2	4	4	5	2	3	4	4	2	4	2	3	5	3	5	4	5	3	5	3	3	3	5	5	5
Male	46-55	Ph.D.	Other cases	Associate Professor	Normal university	Translation	> 10 years	3	2	1	1	1	2	1	2	2	3	2	1	1	2	2	1	2	2	2	2	2	2	2	1	1	2	2	2	2	2	2	2	3	2	2	1	1	1	1	1	1	1
Male	36-45	M.A.	(Foreign) Literature studies	Lecturer	Normal university	Translation	> 10 years	1	3	3	3	3	2	2	3	3	3	2	3	3	3	3	3	2	3	3	2	3	4	4	3	3	2	2	3	3	3	4	4	NA	4	3	2	3	4	5	3	3	3
Male	≤35	Ph.D.	Translation and translation studies	Professor	Foreign language university	Translation	4-6 years	1	4	4	5	4	4	4	4	4	4	4	4	4	4	4	4	4	4	4	4	4	4	4	4	4	4	4	4	4	4	4	4	3	4	3	4	4	4	2	4	4	4
Female	≤35	Bachelor	Other cases	Professor	Comprehensive university	Interpretation	> 10 years	5	3	1	1	5	5	1	5	1	5	5	1	1	5	4	4	4	5	5	5	5	1	1	5	5	5	5	5	5	5	5	5	1	1	1	1	1	1	1	1	1	1
Male	36-45	Ph.D.	(Foreign) Literature studies	Professor	Comprehensive university	Translation	0-3 years	3	2	4	5	3	2	3	2	4	5	3	3	4	4	3	3	3	3	3	3	3	3	3	4	3	3	3	4	4	3	3	4	NA	4	3	3	3	3	3	4	4	4
Male	46-55	M.A.	Other cases 〖Sociology〗	Lecturer	Comprehensive university	T&I	4-6 years	2	5	5	5	5	4	2	2	5	5	5	5	5	4	5	5	5	4	5	5	5	4	5	5	3	3	3	3	5	5	3	5	NA	5	1	5	5	1	1	4	5	5
Male	46-55	Ph.D.	(Foreign) Literature studies	Professor	Comprehensive university	T&I	7-9 years	4	3	2	5	2	1	4	2	4	5	2	2	3	2	4	4	3	3	2	2	2	2	1	3	2	2	2	2	5	2	2	5	5	4	4	5	5	3	4	4	3	4
Male	≥56	M.A.	Other cases	Lecturer	Comprehensive university	T&I	4-6 years	3	3	3	3	3	3	3	3	2	5	2	2	2	4	3	3	5	5	4	4	4	2	2	3	3	2	2	2	5	3	3	3	NA	4	4	4	4	4	3	3	3	4
Female	46-55	Ph.D.	Linguistics and applied linguistics	Professor	Comprehensive university	T&I	7-9 years	4	4	4	5	5	4	4	4	4	4	4	4	4	4	5	5	3	3	4	4	3	3	3	5	5	3	3	3	5	3	3	5	3	4	4	4	4	4	4	4	4	4
Male	46-55	Ph.D.	Linguistics and applied linguistics	Professor	Comprehensive university	Translation	7-9 years	3	3	4	5	4	4	4	4	2	4	2	4	2	4	5	5	4	4	4	2	2	2	2	5	3	2	2	2	5	3	2	2	3	5	5	5	4	5	4	4	4	4
Female	≤35	M.A.	Other cases 〖Architecture〗	Lecturer	Comprehensive university	T&I	4-6 years	3	2	2	5	5	3	4	2	4	5	4	2	2	5	5	4	2	2	2	1	1	1	1	5	2	2	3	2	5	2	5	3	4	4	5	4	5	4	4	4	5	5
Male	46-55	M.A.	Other cases	Professor	Comprehensive university	Translation	4-6 years	2	5	5	4	4	4	4	4	5	5	4	5	3	5	4	5	4	5	4	3	3	4	3	4	4	3	2	2	5	3	5	4	3	4	4	4	2	2	2	4	3	3
Female	46-55	Ph.D.	Teacher education studies	Professor	Comprehensive university	Translation	4-6 years	3	4	3	4	4	3	4	4	4	4	4	4	2	4	4	5	4	5	3	2	2	2	2	4	3	2	2	3	5	2	4	2	3	4	4	4	2	4	2	4	4	5
Female	36-45	Ph.D.	Translation and translation studies	Associate Professor	Comprehensive university	Translation	4-6 years	3	4	4	4	4	1	1	2	2	2	2	4	2	3	4	4	4	4	3	3	3	3	3	4	3	4	4	4	5	3	3	3	NA	5	5	5	5	5	5	5	5	5
Female	36-45	Ph.D.	Translation and translation studies	Associate Professor	Comprehensive university	Translation	0-3 years	3	4	4	4	4	2	4	4	2	4	2	3	3	4	4	4	4	4	4	4	4	2	2	4	3	2	2	4	4	2	4	2	NA	5	5	5	5	5	5	5	5	5
Female	46-55	Ph.D.	Linguistics and applied linguistics	Professor	Comprehensive university	Translation	7-9 years	2	4	4	4	4	4	3	4	3	4	3	3	3	3	3	4	4	3	4	4	4	3	3	4	3	3	4	4	4	3	4	4	4	4	4	4	4	4	4	4	4	4
Male	46-55	M.A.	Translation and translation studies	Professor	Comprehensive university	Translation	7-9 years	4	4	4	5	4	3	3	3	3	4	3	5	3	2	4	4	4	5	3	3	2	3	2	4	3	3	3	3	5	3	3	3	3	4	3	4	4	3	4	4	4	4
Male	36-45	M.A.	Linguistics and applied linguistics	Associate Professor	Comprehensive university	Translation	0-3 years	3	3	2	4	3	2	2	2	1	3	2	1	2	1	3	3	4	2	3	3	2	1	1	3	3	2	2	1	3	1	2	2	4	4	4	4	4	5	5	5	5	4
Female	46-55	Ph.D.	Linguistics and applied linguistics	Associate Professor	Comprehensive university	Translation	4-6 years	3	3	3	3	2	2	2	2	2	3	3	3	2	4	5	5	5	5	3	3	3	2	1	5	3	4	4	3	4	3	2	3	NA	5	5	5	5	5	5	5	5	5
Female	46-55	Ph.D.	(Foreign) Literature studies	Professor	Comprehensive university	Translation	0-3 years	3	3	4	4	4	4	4	4	4	4	4	4	4	4	4	4	4	4	4	4	4	2	2	4	3	3	4	4	4	3	4	4	NA	4	4	4	4	4	4	4	4	4
Female	46-55	M.A.	(Foreign) Literature studies	Professor	Comprehensive university	Translation	> 10 years	2	3	3	3	3	3	3	3	3	4	4	4	4	4	4	4	4	4	4	3	3	3	3	4	4	2	2	4	4	2	2	3	NA	4	4	4	4	4	4	4	4	4
Female	36-45	M.A.	(Foreign) Literature studies	Associate Professor	Comprehensive university	Translation	0-3 years	5	3	2	4	4	2	2	2	2	2	2	2	2	2	4	4	3	3	3	2	2	2	2	3	2	2	2	2	4	2	2	2	NA	5	5	5	5	5	5	5	5	5
Female	36-45	Ph.D.	(Foreign) Literature studies	Associate Professor	Comprehensive university	Translation	0-3 years	3	5	5	5	5	4	3	4	4	4	4	4	4	5	5	5	5	5	5	5	5	3	4	5	3	5	4	4	5	4	5	4	NA	5	5	5	5	5	3	5	5	5
Female	46-55	Ph.D.	Linguistics and applied linguistics	Professor	University of natural sciences	Translation	0-3 years	2	2	2	4	4	2	4	3	1	4	4	3	2	3	4	4	4	4	4	4	4	1	2	4	4	2	3	2	5	2	4	1	4	4	4	4	1	4	1	5	5	5
Male	36-45	Ph.D.	Translation and translation studies	Associate Professor	Comprehensive university	T&I	4-6 years	4	4	4	3	3	2	2	2	2	2	2	2	2	2	4	4	4	4	4	4	4	4	4	4	4	4	4	4	4	4	4	3	4	4	4	4	4	4	4	4	4	4
Female	36-45	Ph.D.	Other cases	Associate Professor	Comprehensive university	Translation	4-6 years	4	4	4	4	4	3	4	5	4	4	4	4	3	4	4	4	4	4	4	4	4	4	2	4	3	3	3	5	5	3	4	5	4	4	4	4	4	4	3	4	5	5
Female	36-45	Ph.D.	Linguistics and applied linguistics	Professor	Comprehensive university	Translation	4-6 years	4	1	1	1	1	1	1	1	1	1	1	1	1	1	1	1	1	1	1	1	1	1	1	2	2	2	2	2	4	1	2	2	NA	4	4	4	4	4	4	4	4	4
Male	≤35	Ph.D.	Translation and translation studies	Associate Professor	Comprehensive university	T&I	0-3 years	5	5	3	5	5	5	5	5	5	5	2	2	2	2	3	3	5	5	3	4	2	1	5	5	4	3	3	5	4	3	4	3	4	5	5	5	5	5	5	5	5	5
Female	≤35	M.A.	Linguistics and applied linguistics	Lecturer	University of natural sciences	Translation	0-3 years	4	3	3	3	3	3	3	3	3	3	3	3	3	3	3	3	3	3	4	4	4	1	1	3	3	3	3	3	1	1	3	3	5	5	5	5	5	5	5	5	5	5
Male	46-55	M.A.	Translation and translation studies	Professor	University of natural sciences	Translation	0-3 years	3	3	3	3	3	3	3	3	3	3	3	3	3	3	3	3	3	3	3	3	3	3	1	3	3	3	3	3	3	1	3	3	4	4	4	4	1	4	3	5	5	5
Female	36-45	Ph.D.	Linguistics and applied linguistics	Associate Professor	Comprehensive university	Translation	0-3 years	4	5	5	5	5	4	5	5	5	5	5	5	5	5	1	1	1	1	5	5	5	4	4	5	5	5	5	5	5	5	5	5	NA	5	5	5	5	5	5	5	5	5
Female	46-55	M.A.	Teacher education studies	Associate Professor	Comprehensive university	Translation	4-6 years	4	4	4	4	4	4	4	4	3	5	4	4	4	4	4	4	5	5	4	4	4	4	2	4	2	4	4	4	5	2	4	2	3	5	5	5	5	5	5	5	5	5
Female	36-45	Ph.D.	Translation and translation studies	Lecturer	University of social sciences/liberal arts	Interpretation	4-6 years	3	3	4	3	3	3	2	3	2	4	4	2	2	2	4	4	2	2	4	3	2	1	2	4	3	2	2	5	4	1	4	2	4	5	5	4	5	4	3	4	5	4
Male	36-45	M.A.	Other cases	Associate Professor	University of natural sciences	Translation	0-3 years	4	4	2	4	3	2	2	3	2	2	2	2	2	2	4	4	4	4	4	3	4	2	2	4	3	2	2	2	4	2	2	2	4	5	5	5	4	5	5	5	5	5
Female	46-55	M.A.	Linguistics and applied linguistics	Professor	University of natural sciences	Translation	> 10 years	4	2	3	3	2	2	2	2	2	2	2	2	2	4	4	3	3	3	4	3	2	2	3	2	2	2	2	2	2	2	2	2	NA	4	4	4	4	4	4	4	4	4
Male	36-45	M.A.	Linguistics and applied linguistics	Associate Professor	University of natural sciences	Translation	0-3 years	4	4	4	4	4	4	4	4	4	4	4	3	3	3	4	4	4	3	3	4	4	4	4	4	4	4	4	4	4	4	4	4	NA	4	4	4	4	4	4	4	4	4
Female	46-55	Ph.D.	Teacher education studies	Professor	Other cases 〖Agricultural university〗	Translation	0-3 years	2	5	4	5	4	4	3	3	3	3	3	4	4	3	5	5	3	3	3	3	3	3	3	5	3	2	2	5	4	1	5	3	3	3	4	3	2	2	2	3	3	3
Female	36-45	M.A.	Translation and translation studies	Lecturer	Comprehensive university	T&I	0-3 years	3	3	3	5	4	2	3	3	3	3	3	4	4	3	4	5	3	5	3	3	3	4	3	4	2	4	4	3	5	4	3	4	4	4	4	4	5	4	4	4	4	4
Male	36-45	Ph.D.	Translation and translation studies	Associate Professor	Comprehensive university	Translation	7-9 years	3	4	4	4	4	4	4	4	4	5	5	5	5	5	5	5	4	5	4	4	3	3	4	5	5	4	4	4	5	4	5	5	3	3	3	3	3	3	3	5	5	5
Female	36-45	M.A.	Translation and translation studies	Lecturer	Comprehensive university	Interpretation	> 10 years	3	3	3	4	4	3	3	3	3	3	3	3	3	4	4	4	4	3	4	4	4	2	2	4	2	4	4	3	5	3	3	3	4	4	4	4	4	4	3	3	3	3
Male	36-45	Ph.D.	Translation and translation studies	Lecturer	Comprehensive university	Interpretation	> 10 years	2	2	2	4	4	4	4	4	4	3	3	4	5	5	5	5	2	3	2	2	2	1	2	3	4	2	3	2	5	4	5	5	3	3	4	4	5	3	3	3	4	4
Male	46-55	M.A.	Linguistics and applied linguistics	Professor	University of natural sciences	Translation	4-6 years	4	3	3	3	3	3	3	2	3	3	3	3	2	2	3	3	3	2	2	3	3	2	2	3	2	3	3	3	4	3	3	3	4	4	4	4	3	4	4	4	4	4
Male	≥56	Ph.D.	Translation and translation studies	Professor	University of social sciences/liberal arts	Translation	> 10 years	3	5	3	4	3	3	3	3	3	3	3	3	3	3	3	3	3	3	3	3	3	3	3	3	4	3	3	3	3	3	3	3	1	3	3	3	3	4	4	4	4	3
Female	≤35	M.A.	Linguistics and applied linguistics	Teaching Assistant	Foreign language university	T&I	4-6 years	2	2	2	5	5	4	5	5	5	2	5	2	3	3	5	5	4	1	1	1	1	1	1	5	3	3	5	5	5	4	5	4	NA	5	5	5	5	5	5	5	5	5
Female	≤35	M.A.	Translation and translation studies	Teaching Assistant	Comprehensive university	Interpretation	0-3 years	1	4	4	5	5	5	3	3	5	5	3	5	5	5	4	5	5	5	5	5	3	3	2	5	3	5	5	5	5	1	5	5	NA	3	5	5	5	4	5	5	5	5
Female	≤35	M.A.	Translation and translation studies	Lecturer	University of social sciences/liberal arts	T&I	0-3 years	1	4	4	5	4	5	4	5	5	3	3	4	5	5	5	4	2	3	3	3	2	1	1	4	3	4	4	4	4	5	3	4	3	5	4	4	4	4	3	3	3	3
Male	46-55	Ph.D.	Translation and translation studies	Professor	Normal university	T&I	4-6 years	3	4	4	5	3	4	4	3	4	4	3	4	4	3	4	5	3	3	3	3	2	3	2	3	3	3	2	4	4	2	3	2	3	3	3	3	2	3	2	3	3	3
Female	46-55	Ph.D.	Translation and translation studies	Professor	Normal university	Translation	7-9 years	3	4	4	5	4	3	3	3	2	3	2	4	3	3	5	4	4	4	4	4	3	4	2	4	2	4	3	3	5	3	3	5	NA	4	3	4	2	2	2	4	4	2
Female	36-45	Ph.D.	Translation and translation studies	Professor	Normal university	Translation	4-6 years	3	2	3	4	4	3	3	2	2	4	2	3	3	3	3	4	4	4	3	3	2	3	3	3	3	3	3	4	4	2	4	3	NA	3	3	3	4	3	2	4	4	3
Female	36-45	Ph.D.	(Foreign) Literature studies	Lecturer	Normal university	Interpretation	0-3 years	3	4	4	5	4	4	2	3	3	3	2	3	3	3	4	4	4	4	4	3	3	3	2	3	3	3	3	3	4	3	3	4	4	3	3	3	4	3	3	4	4	3
Female	≤35	M.A.	Translation and translation studies	Lecturer	Foreign language university	Interpretation	4-6 years	3	3	3	4	5	3	4	4	3	4	4	5	4	4	5	4	4	4	3	3	3	3	3	5	3	4	4	4	5	3	4	5	3	4	4	4	4	4	3	4	4	4
Female	≤35	M.A.	Other cases 〖Interpreting studies〗	Lecturer	Foreign language university	Interpretation	7-9 years	3	3	4	4	4	2	4	4	3	4	3	4	3	4	4	4	4	2	3	3	3	2	2	4	4	4	4	4	5	3	4	2	4	4	4	4	4	4	4	4	4	4
Male	46-55	M.A.	(Foreign) Literature studies	Associate Professor	Foreign language university	Interpretation	0-3 years	3	5	4	5	5	4	4	3	4	5	5	3	4	4	4	5	5	4	4	5	4	1	3	5	3	5	5	5	5	4	4	4	NA	5	3	5	3	5	2	5	5	5
Male	46-55	M.A.	Linguistics and applied linguistics	Associate Professor	Foreign language university	Translation	4-6 years	3	2	3	5	5	4	4	4	2	4	4	3	5	4	4	4	4	5	2	3	2	3	1	5	4	3	3	4	5	3	3	1	4	4	4	4	5	3	3	3	4	4
Male	≤35	Ph.D.	Linguistics and applied linguistics	Associate Professor	University of natural sciences	T&I	0-3 years	2	2	2	4	5	3	5	5	5	2	1	5	5	2	5	5	1	2	2	2	2	5	4	5	5	5	5	5	5	5	5	5	4	4	5	4	5	4	5	4	5	3
Male	36-45	Ph.D.	Other cases	Associate Professor	Normal university	Translation	0-3 years	3	5	5	4	3	4	4	4	4	5	4	4	4	5	3	3	5	5	4	4	4	4	3	4	4	5	4	4	5	4	5	5	NA	5	5	5	5	5	5	5	5	5
Female	≤35	M.A.	(Foreign) Literature studies	Lecturer	Normal university	Interpretation	0-3 years	3	4	4	4	4	4	4	4	4	4	4	4	4	4	5	5	5	5	5	4	4	4	3	5	3	3	3	3	5	3	4	4	4	4	4	4	4	4	4	4	4	4
Female	≤35	Ph.D.	Translation and translation studies	Lecturer	University of economics, political science and law	Translation	4-6 years	3	4	5	5	4	2	1	1	1	4	1	4	4	4	5	5	4	4	5	3	2	2	1	5	4	3	3	4	5	2	3	4	NA	5	5	5	5	5	5	5	5	5
Male	36-45	Ph.D.	Translation and translation studies	Associate Professor	Comprehensive university	T&I	7-9 years	4	1	1	5	5	4	4	4	3	3	4	4	4	4	5	5	1	4	1	5	5	4	1	5	4	1	1	3	2	1	4	3	3	3	3	3	3	3	4	4	4	3
Female	36-45	Ph.D.	Other cases	Associate Professor	University of natural sciences	T&I	7-9 years	3	4	4	5	4	3	4	3	4	5	4	5	4	4	5	5	5	4	4	4	3	4	3	5	5	3	3	4	4	3	3	4	4	4	4	4	4	3	3	4	4	4
Female	36-45	Ph.D.	Linguistics and applied linguistics	Associate Professor	University of natural sciences	Translation	0-3 years	3	5	5	5	5	3	3	3	2	2	2	5	5	5	5	4	5	5	4	4	4	4	1	5	2	3	3	1	5	1	5	3	NA	4	4	3	4	3	1	4	4	4
Female	46-55	M.A.	Translation and translation studies	Associate Professor	University of natural sciences	T&I	4-6 years	4	4	5	4	4	2	2	2	3	2	4	3	3	4	4	4	4	5	4	3	3	5	3	5	5	4	4	4	5	4	4	4	4	4	5	3	5	4	4	4	4	4
Male	36-45	Ph.D.	Translation and translation studies	Associate Professor	University of natural sciences	T&I	0-3 years	2	5	5	4	4	4	4	3	4	4	3	4	4	4	4	4	4	4	4	3	2	5	3	5	3	2	2	4	5	2	4	3	4	4	4	4	4	4	4	4	4	4
Male	≤35	Ph.D.	Translation and translation studies	Lecturer	University of natural sciences	Translation	4-6 years	4	3	3	4	4	4	4	3	2	4	4	4	2	4	4	4	2	4	2	2	2	2	2	4	4	2	2	2	4	2	4	2	3	4	4	4	4	4	4	4	4	4
Male	46-55	Ph.D.	Translation and translation studies	Professor	University of natural sciences	Translation	0-3 years	4	5	5	5	5	3	4	3	3	4	3	5	3	3	4	5	3	5	3	2	2	2	1	4	4	3	3	3	5	3	3	4	NA	3	5	3	3	4	3	4	4	4
Male	≤35	Ph.D.	Linguistics and applied linguistics	Professor	University of natural sciences	Translation	0-3 years	5	1	1	1	1	2	2	2	2	2	1	1	1	1	1	1	1	1	1	1	1	1	1	2	1	2	2	2	1	1	1	1	NA	2	2	2	2	2	2	2	2	2
Female	36-45	M.A.	Translation and translation studies	Lecturer	University of economics, political science and law	Interpretation	4-6 years	4	3	3	4	5	3	4	4	2	4	3	3	3	3	5	5	4	4	4	4	3	3	3	5	3	4	4	4	5	4	4	4	NA	4	4	4	4	4	4	4	4	4
Female	46-55	Ph.D.	Translation and translation studies	Professor	Comprehensive university	Translation	0-3 years	2	5	5	5	4	4	5	4	5	3	3	5	3	5	5	5	5	5	4	3	1	1	1	5	2	1	1	1	5	1	5	1	4	5	5	5	5	5	5	5	5	5
Female	36-45	M.A.	Linguistics and applied linguistics	Lecturer	Comprehensive university	T&I	4-6 years	2	4	4	5	4	2	5	3	5	4	3	4	4	4	5	5	3	4	3	2	2	4	2	5	2	4	4	3	5	2	4	3	4	3	4	4	3	3	3	4	3	4
Female	36-45	Ph.D.	Other cases 〖Writing〗	Associate Professor	Foreign language university	Translation	4-6 years	3	5	5	5	5	4	4	3	4	3	3	4	5	5	4	4	4	5	4	4	4	3	4	4	3	4	4	4	4	3	4	4	4	4	4	4	4	4	4	4	4	4
Male	46-55	Ph.D.	Translation and translation studies	Associate Professor	Normal university	Translation	4-6 years	1	5	4	4	4	3	4	4	4	4	4	4	4	4	4	4	4	5	4	4	4	4	2	4	2	4	4	3	4	4	4	4	NA	2	4	4	5	2	2	4	4	4
Female	36-45	M.A.	Linguistics and applied linguistics	Professor	Normal university	Translation	0-3 years	2	4	5	4	4	4	3	2	4	4	4	5	5	4	5	5	5	5	5	5	5	4	3	4	4	4	4	2	5	2	4	5	3	3	4	3	2	3	4	4	4	4
Male	36-45	Ph.D.	Translation and translation studies	Associate Professor	Comprehensive university	Interpretation	4-6 years	3	4	3	4	3	2	2	2	2	3	1	1	3	2	5	5	4	4	3	3	3	3	3	3	4	3	3	3	2	3	3	3	3	3	3	4	4	4	3	4	4	4
Male	36-45	M.A.	(Foreign) Literature studies	Associate Professor	Normal university	T&I	7-9 years	3	2	2	5	4	3	2	4	3	4	4	5	4	3	4	5	3	4	3	2	2	1	3	5	5	3	3	3	5	2	2	1	4	3	4	3	5	4	5	4	3	2
Male	36-45	Ph.D.	Linguistics and applied linguistics	Associate Professor	Comprehensive university	Translation	0-3 years	2	5	5	5	5	5	5	3	2	3	2	5	5	5	4	3	4	3	4	4	4	4	4	4	3	3	3	3	4	3	4	4	NA	4	4	4	4	4	2	4	4	4
Male	36-45	M.A.	Translation and translation studies	Associate Professor	University of natural sciences	Translation	4-6 years	3	4	4	3	4	2	3	3	3	2	2	3	2	4	3	4	3	4	3	2	2	2	2	4	3	2	2	2	4	2	4	2	4	5	4	4	4	3	3	5	5	5
Female	46-55	M.A.	Translation and translation studies	Associate Professor	University of natural sciences	Translation	4-6 years	4	5	5	5	4	3	3	3	5	5	4	3	3	5	4	4	4	4	5	5	5	2	4	2	2	5	5	1	4	5	5	5	4	5	5	5	5	5	5	5	5	5
Female	46-55	M.A.	Other cases 〖Law〗	Associate Professor	University of social sciences/liberal arts	Translation	> 10 years	3	4	4	4	3	4	4	4	3	3	4	4	4	4	5	5	3	3	4	3	4	2	3	5	3	4	4	3	5	4	4	3	4	3	5	3	5	4	3	4	3	5
Female	36-45	Ph.D.	(Foreign) Literature studies	Associate Professor	University of natural sciences	Translation	7-9 years	3	4	4	4	4	2	4	4	4	2	4	4	2	4	4	5	4	4	3	3	3	2	3	4	1	4	4	2	4	4	4	4	3	5	5	5	5	5	5	4	4	4
Male	36-45	M.A.	Linguistics and applied linguistics	Lecturer	Comprehensive university	T&I	> 10 years	4	4	4	4	5	3	4	3	3	3	4	4	3	4	4	4	3	4	3	3	3	3	3	4	3	3	3	3	4	3	3	3	3	4	4	4	5	4	5	5	5	5
Female	36-45	Ph.D.	Other cases	Associate Professor	Comprehensive university	Translation	0-3 years	3	3	3	3	3	3	3	3	3	3	3	3	3	3	3	4	4	4	3	3	3	4	3	3	3	3	3	3	3	3	3	3	3	4	4	4	4	4	4	4	4	4
Male	36-45	Ph.D.	Linguistics and applied linguistics	Associate Professor	University of natural sciences	Translation	0-3 years	3	5	3	3	5	3	4	3	4	4	4	4	3	5	4	4	3	3	4	3	4	4	2	3	3	5	5	4	4	5	4	3	3	4	4	4	5	3	3	5	5	4
Female	≤35	M.A.	(Foreign) Literature studies	Lecturer	Normal university	T&I	7-9 years	2	5	4	5	5	4	5	3	5	5	1	5	5	5	5	5	5	4	4	5	4	1	5	1	1	1	1	5	5	1	5	5	3	4	4	4	4	4	4	4	4	4
Male	≤35	Ph.D.	Linguistics and applied linguistics	Lecturer	University of social sciences/liberal arts	Translation	7-9 years	1	3	4	4	4	3	4	4	4	3	3	3	4	4	4	4	4	5	4	3	3	2	3	3	3	2	2	2	5	3	4	4	3	3	4	4	4	4	4	4	4	3
Female	46-55	M.A.	(Foreign) Literature studies	Professor	University of natural sciences	Translation	4-6 years	3	4	4	5	5	3	4	4	3	4	3	4	3	4	5	5	3	5	3	4	4	4	3	5	4	4	4	4	5	3	4	4	4	4	4	4	4	4	4	4	4	4
Female	36-45	Ph.D.	(Foreign) Literature studies	Professor	Comprehensive university	Interpretation	7-9 years	3	3	3	4	4	3	3	2	3	2	3	3	3	3	3	3	3	3	3	3	3	3	2	3	3	3	3	3	3	2	3	3	4	4	4	4	4	4	4	4	4	4
Male	46-55	Ph.D.	(Foreign) Literature studies	Associate Professor	Comprehensive university	Translation	4-6 years	3	4	4	4	4	3	3	3	3	3	3	3	3	3	4	4	4	4	4	3	3	3	3	3	3	3	3	3	5	3	5	4	NA	3	3	3	3	4	4	4	4	4
Female	36-45	M.A.	Translation and translation studies	Associate Professor	University of natural sciences	Interpretation	7-9 years	4	4	3	5	4	2	4	3	2	4	4	3	2	3	5	4	4	5	4	4	4	1	1	5	2	4	4	3	5	3	4	3	4	5	5	4	5	5	4	5	5	5
Male	46-55	M.A.	Translation and translation studies	Associate Professor	Foreign language university	Translation	> 10 years	3	2	2	3	3	3	3	3	3	3	3	3	3	3	3	3	3	3	3	3	3	3	3	4	3	2	3	3	3	3	3	3	3	3	3	3	3	3	3	3	3	3
Male	≥56	Ph.D.	(Foreign) Literature studies	Professor	University of natural sciences	Translation	4-6 years	1	3	4	4	4	4	4	2	3	4	3	4	4	4	3	4	4	5	4	4	3	2	2	4	3	2	3	4	5	2	2	3	NA	4	4	4	3	4	3	4	4	3
Female	46-55	M.A.	Linguistics and applied linguistics	Professor	Comprehensive university	Interpretation	> 10 years	2	4	4	5	5	4	4	4	5	4	4	4	4	5	4	4	4	4	4	4	4	4	4	4	3	4	4	4	4	4	5	3	3	3	4	3	3	3	3	3	4	3
Male	≤35	M.A.	Translation and translation studies	Lecturer	Foreign language university	Interpretation	0-3 years	3	4	4	4	4	4	4	3	4	3	4	4	4	4	4	4	4	4	4	4	3	3	3	4	3	4	4	4	4	3	4	4	4	4	4	4	4	4	4	4	4	4
Female	36-45	M.A.	Linguistics and applied linguistics	Associate Professor	Comprehensive university	Translation	4-6 years	2	4	4	4	4	4	4	4	4	4	4	4	4	4	4	4	4	4	2	2	2	2	2	4	4	2	2	4	4	2	4	3	3	4	4	4	4	4	4	4	4	4
Male	36-45	Ph.D.	Translation and translation studies	Associate Professor	Comprehensive university	Translation	7-9 years	3	5	5	5	5	5	5	5	5	5	5	5	5	5	4	5	4	5	4	4	4	3	3	4	4	3	4	4	5	3	3	3	4	4	4	4	4	4	4	4	4	4
Male	≤35	Ph.D.	Linguistics and applied linguistics	Professor	Comprehensive university	Interpretation	0-3 years	1	1	1	1	1	1	1	1	1	1	1	1	1	1	1	1	1	1	1	1	1	1	1	1	1	1	1	1	1	1	1	1	1	1	1	1	1	1	1	1	1	1
Male	36-45	M.A.	(Foreign) Literature studies	Associate Professor	Comprehensive university	Translation	4-6 years	3	4	4	5	4	3	3	3	3	4	3	4	3	3	4	3	3	3	3	3	3	3	2	4	3	2	2	2	4	2	3	3	4	4	4	4	4	4	4	4	4	4
Female	≤35	M.A.	Translation and translation studies	Associate Professor	University of natural sciences	T&I	4-6 years	3	4	3	5	4	4	4	5	3	4	5	3	3	5	5	4	3	3	4	4	3	2	2	4	4	3	2	4	4	2	4	5	NA	4	4	4	3	5	4	4	4	3
Male	36-45	M.A.	Other cases	Associate Professor	Other cases	Interpretation	0-3 years	3	3	4	4	5	3	5	5	5	3	3	5	5	5	3	3	3	3	4	5	5	3	3	3	3	3	3	3	3	3	5	5	NA	3	3	3	3	3	5	3	3	3
Female	46-55	Ph.D.	(Foreign) Literature studies	Professor	University of social sciences/liberal arts	Translation	4-6 years	4	4	4	4	3	3	3	2	3	3	3	3	2	1	3	4	4	4	3	3	3	3	2	4	4	3	3	3	4	3	1	1	3	4	4	4	3	4	3	4	4	4
Female	36-45	M.A.	Linguistics and applied linguistics	Lecturer	Comprehensive university	T&I	> 10 years	4	2	2	4	3	2	2	2	2	3	3	4	4	4	3	5	3	3	2	2	2	2	2	4	3	2	2	2	2	4	4	2	4	4	4	4	4	4	4	4	4	4
Male	≥56	Bachelor	(Foreign) Literature studies	Professor	University of natural sciences	Translation	> 10 years	4	4	4	4	4	3	3	2	3	4	3	4	4	4	4	5	4	5	3	3	3	3	2	4	3	2	2	3	5	1	3	2	3	4	4	4	4	4	3	4	4	4
Male	36-45	Ph.D.	Linguistics and applied linguistics	Lecturer	University of natural sciences	Translation	0-3 years	4	4	4	4	4	3	5	4	4	3	3	4	3	3	4	5	4	5	3	3	3	4	3	4	3	3	3	3	5	3	3	4	3	3	4	4	5	4	2	5	5	5
Female	≤35	M.A.	Other cases	Lecturer	Comprehensive university	Translation	0-3 years	3	4	4	4	4	4	4	3	4	3	3	4	4	4	4	4	4	5	4	3	3	2	2	4	3	2	2	3	4	3	4	4	4	4	4	4	5	4	4	4	4	5
Female	36-45	Ph.D.	Other cases 〖Biological and Agricultural Engineering〗	Associate Professor	Comprehensive university	Translation	0-3 years	4	2	3	2	2	2	2	2	2	4	4	2	2	4	2	4	4	4	2	2	2	1	2	4	4	4	4	2	4	2	2	4	NA	4	4	4	4	4	3	4	4	4
Male	46-55	Ph.D.	Linguistics and applied linguistics	Professor	University of natural sciences	Translation	4-6 years	4	5	5	5	5	4	4	4	4	5	1	1	1	4	1	1	5	5	5	4	4	1	1	1	1	4	5	1	4	5	4	1	4	5	5	5	5	4	4	4	4	4
Female	46-55	Ph.D.	Translation and translation studies	Lecturer	Comprehensive university	T&I	0-3 years	2	5	5	5	5	5	5	4	4	5	5	5	5	5	5	5	4	3	5	5	5	5	1	5	5	4	4	5	5	1	5	5	3	5	5	5	5	5	5	5	5	5
Female	46-55	Ph.D.	Other cases 〖American culture〗	Professor	Normal university	Translation	4-6 years	3	5	5	5	5	4	4	4	4	4	2	4	3	4	4	4	4	5	4	4	4	1	2	5	3	2	2	4	5	2	4	4	4	4	4	4	4	5	5	5	5	5
Female	46-55	M.A.	Translation and translation studies	Associate Professor	University of natural sciences	Translation	0-3 years	4	4	4	4	4	3	3	3	3	4	3	3	3	3	3	3	3	4	4	4	4	3	3	3	3	3	3	3	3	3	3	3	NA	4	4	4	3	4	3	4	4	4
Female	36-45	M.A.	(Foreign) Literature studies	Associate Professor	University of natural sciences	Translation	0-3 years	3	4	4	4	4	2	4	4	4	4	4	4	2	4	5	5	4	4	4	4	4	2	2	5	3	4	4	5	5	2	5	4	NA	4	4	4	4	4	4	4	4	4
Female	36-45	M.A.	Linguistics and applied linguistics	Associate Professor	University of natural sciences	Translation	4-6 years	1	5	5	5	5	5	5	5	5	5	5	5	5	5	5	5	5	5	5	5	5	5	5	5	5	5	5	5	5	1	5	5	4	5	5	5	5	5	5	5	5	5
Male	≥56	M.A.	Linguistics and applied linguistics	Professor	Comprehensive university	Translation	4-6 years	4	4	3	4	4	3	2	2	2	4	3	4	4	4	4	4	4	4	4	4	4	4	4	4	2	2	2	2	5	2	2	4	3	4	4	4	4	4	4	4	4	4
Male	36-45	Ph.D.	Linguistics and applied linguistics	Associate Professor	University of natural sciences	Translation	0-3 years	3	4	4	4	4	3	3	3	4	4	4	4	4	4	4	4	4	4	4	4	4	2	3	4	4	4	4	4	4	2	4	4	4	4	4	4	4	4	4	4	4	4
Male	46-55	M.A.	(Foreign) Literature studies	Associate Professor	University of natural sciences	Translation	> 10 years	3	4	4	4	4	3	4	4	4	5	5	4	2	4	5	5	5	5	4	5	4	3	2	5	5	3	4	4	5	2	5	5	3	5	5	5	5	5	5	5	5	5
Female	≤35	M.A.	Translation and translation studies	Teaching Assistant	Comprehensive university	Interpretation	0-3 years	2	4	4	4	2	3	4	4	3	4	2	2	4	4	4	4	3	2	3	3	3	2	2	4	2	3	3	4	4	2	4	5	NA	4	4	4	3	4	4	4	4	4
Female	36-45	M.A.	Translation and translation studies	Associate Professor	University of natural sciences	Translation	4-6 years	2	4	4	4	4	3	4	4	3	4	3	4	3	4	5	5	4	4	3	2	2	4	2	5	2	3	3	2	4	2	3	3	4	3	4	2	4	3	4	4	4	4
Female	46-55	Bachelor	Other cases	Associate Professor	University of social sciences/liberal arts	T&I	0-3 years	3	5	5	4	5	4	4	4	4	5	5	4	4	4	5	5	5	5	5	5	5	4	3	5	5	4	4	3	5	5	5	5	3	4	4	4	5	5	4	4	5	5
Male	36-45	Ph.D.	Translation and translation studies	Associate Professor	Comprehensive university	Translation	7-9 years	3	4	4	5	4	4	4	3	2	4	4	4	3	3	5	5	5	5	4	2	2	2	2	5	5	5	4	5	5	2	5	2	2	5	5	5	5	5	5	5	5	5
Male	36-45	Ph.D.	Linguistics and applied linguistics	Associate Professor	Normal university	Translation	4-6 years	4	2	2	4	4	3	2	2	4	4	2	2	2	2	4	4	3	5	4	4	3	2	2	4	3	3	3	2	4	2	3	2	3	4	4	4	4	4	2	4	4	4
Male	36-45	Ph.D.	Other cases	Associate Professor	Comprehensive university	T&I	4-6 years	3	4	4	4	4	4	4	3	4	5	5	4	5	5	4	5	5	5	3	3	4	1	2	5	4	2	2	1	3	3	4	4	4	5	5	4	4	5	5	5	5	5
Female	46-55	Ph.D.	Linguistics and applied linguistics	Associate Professor	Comprehensive university	Translation	7-9 years	4	3	3	3	4	2	3	3	1	4	3	4	3	3	5	5	5	5	4	4	4	3	2	5	4	4	4	3	5	3	3	4	NA	5	5	5	5	5	4	5	5	5
Male	36-45	Ph.D.	Linguistics and applied linguistics	Associate Professor	University of natural sciences	Translation	0-3 years	2	5	5	5	5	5	5	1	3	5	5	5	5	5	5	5	5	5	5	5	4	1	1	5	5	4	4	3	5	2	5	5	3	5	5	5	5	5	5	5	5	5
Female	≤35	Ph.D.	Translation and translation studies	Lecturer	Comprehensive university	T&I	0-3 years	3	3	4	4	3	3	4	4	3	2	2	3	4	3	4	4	4	4	3	3	3	2	2	3	3	3	3	3	4	3	4	3	4	4	4	4	4	4	4	4	4	4
Female	46-55	Ph.D.	Translation and translation studies	Associate Professor	Comprehensive university	Translation	0-3 years	3	3	4	4	4	4	4	4	4	5	2	3	4	3	4	4	4	5	4	4	3	3	3	4	4	3	3	3	4	3	3	3	NA	4	4	4	4	4	2	5	4	4
Male	≤35	Bachelor	Teacher education studies	Professor	Other cases	Interpretation	7-9 years	3	5	5	5	5	5	5	5	5	5	5	5	5	5	5	5	5	5	5	5	5	5	5	2	5	5	5	5	5	5	5	5	2	5	5	5	5	5	5	5	5	5
Male	36-45	Ph.D.	Linguistics and applied linguistics	Lecturer	Normal university	Translation	0-3 years	3	4	4	4	3	3	4	3	3	3	3	3	3	4	4	4	4	4	3	4	3	3	3	4	3	4	4	3	5	3	4	4	NA	4	4	4	4	4	3	3	4	4
Female	36-45	M.A.	Linguistics and applied linguistics	Associate Professor	University of natural sciences	Translation	0-3 years	4	5	4	4	4	3	4	2	2	3	4	4	3	3	5	5	5	5	4	4	4	1	1	5	2	3	3	3	5	4	4	4	NA	5	5	5	5	5	3	5	5	5
Female	36-45	M.A.	Translation and translation studies	Associate Professor	Comprehensive university	Interpretation	4-6 years	2	4	4	5	3	3	3	3	5	4	3	4	3	4	3	4	4	4	4	2	2	2	4	3	4	4	4	4	5	3	3	3	4	5	4	4	5	4	4	4	4	4
Male	≤35	Ph.D.	Translation and translation studies	Lecturer	Comprehensive university	Translation	0-3 years	3	5	5	5	5	5	5	5	5	5	5	5	5	5	5	5	5	5	5	5	5	5	5	5	5	5	5	5	5	5	5	5	3	5	5	5	5	5	5	5	5	5
Male	46-55	Ph.D.	Translation and translation studies	Professor	University of natural sciences	Translation	> 10 years	4	3	4	4	4	3	3	2	3	4	3	4	2	3	4	3	3	3	3	4	4	3	3	3	2	2	2	2	3	2	2	3	4	4	3	3	3	4	3	4	4	4
Female	≤35	Ph.D.	Translation and translation studies	Lecturer	University of economics, political science and law	Translation	0-3 years	3	3	3	4	3	3	4	2	2	3	2	2	2	4	3	4	3	4	4	4	3	2	1	4	3	3	3	2	4	2	3	2	NA	4	4	4	4	4	3	5	5	5
Male	36-45	M.A.	Linguistics and applied linguistics	Associate Professor	University of natural sciences	Translation	0-3 years	2	3	3	4	3	3	4	4	4	4	2	2	2	3	3	3	4	4	2	4	2	2	3	3	4	3	3	4	3	3	4	2	3	5	3	4	5	4	4	5	5	5
Male	≤35	Ph.D.	Translation and translation studies	Lecturer	Other cases	Translation	0-3 years	2	3	3	3	3	4	4	4	4	4	3	3	2	2	4	4	5	5	4	4	3	4	2	4	4	1	1	2	4	2	4	4	NA	4	5	5	5	5	5	5	4	4
Male	36-45	M.A.	Linguistics and applied linguistics	Lecturer	University of natural sciences	Translation	4-6 years	2	4	4	4	4	4	5	5	4	5	4	5	4	4	4	5	4	5	4	4	4	3	3	5	3	4	5	4	5	4	4	4	4	5	5	5	5	4	4	5	5	5
Female	46-55	M.A.	(Foreign) Literature studies	Professor	Comprehensive university	Translation	> 10 years	3	3	3	3	3	3	3	3	3	4	3	3	2	4	4	4	4	3	4	4	4	4	3	4	3	3	3	3	4	3	4	4	3	4	4	4	4	4	4	4	4	4
Female	46-55	Ph.D.	Other cases	Associate Professor	Comprehensive university	T&I	> 10 years	5	2	2	3	4	2	3	2	2	2	2	2	2	2	4	4	3	4	3	3	3	2	2	4	3	3	3	3	4	2	2	2	4	4	4	4	4	4	3	4	4	4
Female	≤35	Ph.D.	Translation and translation studies	Lecturer	Comprehensive university	Translation	0-3 years	3	4	4	5	4	4	5	5	4	4	4	4	4	4	4	5	5	5	4	4	4	4	4	5	3	2	2	2	5	2	2	5	3	4	4	4	4	5	5	5	5	5
Male	46-55	M.A.	Linguistics and applied linguistics	Associate Professor	Comprehensive university	Translation	0-3 years	3	5	5	5	5	3	5	5	4	4	2	4	3	3	5	3	4	5	4	4	2	1	1	5	3	4	5	4	5	4	5	4	4	5	5	5	5	5	5	4	5	5
Female	46-55	M.A.	(Foreign) Literature studies	Associate Professor	Comprehensive university	T&I	0-3 years	3	5	3	5	5	3	3	4	2	4	3	4	4	3	4	3	4	5	4	4	4	4	4	4	3	2	2	1	5	2	4	2	NA	4	4	4	4	4	4	4	4	4
Female	46-55	M.A.	Teacher education studies	Professor	Comprehensive university	Translation	0-3 years	2	5	5	4	4	4	5	4	2	4	4	4	3	4	4	3	4	3	4	4	4	2	2	4	3	3	3	5	5	2	4	4	NA	4	4	4	4	4	3	4	4	4
Female	46-55	Ph.D.	Other cases	Professor	University of economics, political science and law	Translation	0-3 years	4	4	3	4	4	2	3	3	4	4	2	4	2	3	4	3	4	4	4	4	4	3	3	4	2	3	3	2	5	2	3	4	NA	4	4	4	4	4	4	4	4	4
Male	36-45	Ph.D.	Linguistics and applied linguistics	Associate Professor	Normal university	Translation	0-3 years	4	4	4	4	3	3	4	4	4	4	4	4	3	4	4	4	4	4	3	3	3	3	3	4	4	3	3	4	4	4	4	4	3	4	4	4	4	4	4	4	4	4
Female	46-55	M.A.	Linguistics and applied linguistics	Associate Professor	University of natural sciences	Translation	> 10 years	3	4	4	4	4	3	3	4	4	4	3	3	3	4	4	4	4	4	4	4	4	4	4	4	4	4	4	4	4	3	3	4	3	4	4	4	4	4	4	4	4	4
Male	46-55	Ph.D.	Other cases	Associate Professor	Normal university	Translation	7-9 years	3	4	4	4	2	3	3	2	2	4	2	4	3	2	2	5	3	4	2	2	1	2	2	3	2	2	2	2	4	2	2	4	4	4	4	4	4	4	3	4	4	4
Male	36-45	Ph.D.	(Foreign) Literature studies	Associate Professor	University of natural sciences	Translation	0-3 years	3	4	3	4	5	4	5	4	5	4	3	4	3	4	5	5	3	4	3	3	3	4	1	5	3	4	3	3	4	1	5	3	NA	4	5	4	5	5	5	5	5	5
Male	36-45	Ph.D.	Other cases	Lecturer	Normal university	Translation	> 10 years	2	4	4	4	3	3	3	3	4	4	3	3	3	3	4	4	4	4	3	3	3	3	3	4	4	3	3	3	4	3	4	4	2	4	4	4	4	4	4	4	4	4
Female	46-55	Ph.D.	Other cases	Professor	University of social sciences/liberal arts	Translation	0-3 years	3	4	3	3	3	3	3	4	4	3	2	3	3	3	4	5	4	5	4	4	4	4	4	4	3	4	4	4	4	4	3	3	3	4	4	4	4	4	4	4	4	4
Female	36-45	Ph.D.	Translation and translation studies	Associate Professor	University of social sciences/liberal arts	Translation	0-3 years	3	4	4	5	5	4	4	5	3	3	3	3	3	4	3	4	4	5	4	4	4	3	3	5	5	3	3	5	5	3	3	3	3	4	4	4	5	4	3	3	4	4
Female	≥56	Ph.D.	(Foreign) Literature studies	Professor	University of natural sciences	Translation	0-3 years	5	3	4	4	4	3	3	3	3	2	2	2	2	2	3	3	3	3	3	3	3	3	3	4	3	3	3	3	3	3	3	3	3	5	3	3	2	3	2	3	3	3
Male	36-45	M.A.	Linguistics and applied linguistics	Lecturer	Normal university	Translation	7-9 years	4	3	3	4	3	3	2	2	3	3	3	4	3	4	3	4	4	4	4	4	3	4	3	3	2	3	3	3	4	2	4	3	NA	4	4	4	4	4	4	3	3	3
Female	36-45	Ph.D.	Linguistics and applied linguistics	Associate Professor	University of economics, political science and law	Translation	0-3 years	3	5	3	3	4	3	4	4	4	4	4	4	4	4	5	5	4	5	4	4	4	3	3	5	3	3	3	4	5	2	3	4	4	4	4	4	4	4	4	4	4	4
Female	46-55	M.A.	Translation and translation studies	Professor	Comprehensive university	Translation	0-3 years	4	4	4	4	5	4	4	5	4	4	4	3	2	4	5	5	3	5	4	1	2	2	1	5	4	3	3	3	5	3	2	5	5	3	4	4	2	4	3	4	2	2
Male	36-45	M.A.	Linguistics and applied linguistics	Lecturer	University of social sciences/liberal arts	Translation	0-3 years	2	4	4	2	3	3	4	4	3	4	3	3	3	4	4	4	4	4	3	4	4	3	3	4	2	3	3	3	4	3	4	4	NA	4	3	4	4	4	4	4	4	4
Female	46-55	Bachelor	Teacher education studies	Professor	Comprehensive university	Translation	7-9 years	2	3	3	3	3	3	3	3	3	3	3	3	3	3	3	3	3	3	3	3	3	3	3	3	3	3	3	3	3	3	3	3	NA	3	3	3	3	3	3	3	3	3
Female	36-45	M.A.	Translation and translation studies	Associate Professor	Comprehensive university	Interpretation	4-6 years	3	4	4	4	4	2	4	3	4	4	4	4	3	4	3	4	4	3	4	4	3	1	1	3	2	4	4	4	5	2	5	5	3	5	4	4	5	4	4	5	5	5
Female	36-45	M.A.	Translation and translation studies	Lecturer	Other cases	Translation	0-3 years	2	5	4	5	5	4	4	5	4	5	4	5	4	5	5	5	4	5	3	3	3	2	1	5	3	3	4	4	5	2	5	3	NA	5	5	5	5	5	5	5	5	5
Male	36-45	Ph.D.	Linguistics and applied linguistics	Lecturer	Comprehensive university	Translation	0-3 years	2	4	3	3	4	3	3	2	2	2	3	3	4	3	3	3	2	3	3	3	3	3	3	2	3	3	4	3	2	3	3	3	3	3	3	4	3	2	3	3	3	3
Male	46-55	M.A.	Linguistics and applied linguistics	Lecturer	University of natural sciences	Translation	0-3 years	2	4	4	3	3	3	3	4	3	3	3	4	4	4	3	5	4	5	3	3	3	2	2	4	4	3	4	4	5	1	3	2	NA	4	4	4	5	4	2	4	4	5
Female	46-55	Ph.D.	Translation and translation studies	Professor	Comprehensive university	Translation	4-6 years	4	4	4	3	4	3	3	3	3	2	2	3	3	2	4	4	4	4	4	3	3	3	2	4	3	3	3	3	3	2	2	2	4	4	4	4	4	4	4	4	3	4
Female	≤35	Ph.D.	Teacher education studies	Lecturer	Comprehensive university	T&I	> 10 years	1	3	4	4	4	4	4	5	4	4	4	2	4	5	5	5	5	5	4	2	2	5	1	5	2	3	1	4	5	2	5	5	NA	5	5	4	5	4	5	4	4	5
Female	36-45	M.A.	Linguistics and applied linguistics	Associate Professor	Comprehensive university	Translation	0-3 years	2	5	4	5	4	4	5	2	4	5	3	2	5	3	4	4	5	5	4	4	4	2	5	5	2	4	4	4	5	4	3	4	4	4	4	4	3	4	5	4	4	4
Male	36-45	Ph.D.	Other cases	Associate Professor	Comprehensive university	Translation	0-3 years	2	5	5	5	5	5	5	3	3	4	2	2	4	4	5	5	4	5	3	3	3	5	3	4	2	4	3	2	4	3	3	4	NA	4	4	4	4	4	4	4	4	4
Female	46-55	M.A.	(Foreign) Literature studies	Professor	Comprehensive university	Translation	4-6 years	4	3	3	4	3	3	4	4	1	3	4	3	2	2	5	5	4	5	3	3	3	2	2	5	2	4	3	3	4	1	2	3	3	3	4	4	3	4	3	3	3	4
Female	36-45	M.A.	(Foreign) Literature studies	Associate Professor	University of natural sciences	Translation	0-3 years	3	3	4	4	4	3	3	3	3	4	3	3	3	3	3	4	3	3	3	4	3	3	3	4	3	3	3	3	3	3	3	3	NA	4	3	4	4	4	3	4	4	4
Female	≤35	M.A.	Translation and translation studies	Lecturer	Other cases	Translation	0-3 years	3	3	2	4	3	3	3	3	3	2	3	3	2	3	3	4	4	3	4	3	4	3	3	4	4	2	3	3	3	3	3	3	3	4	3	4	3	3	4	4	4	4
Male	≤35	M.A.	Translation and translation studies	Lecturer	University of economics, political science and law	Translation	4-6 years	3	3	3	3	3	3	3	3	4	4	3	4	3	4	4	4	4	4	3	4	4	3	4	4	2	2	2	2	4	2	4	4	3	3	3	3	4	4	4	3	3	4
Male	≥56	M.A.	Linguistics and applied linguistics	Professor	University of natural sciences	T&I	0-3 years	4	4	4	5	4	3	4	3	3	4	4	5	4	4	4	5	4	4	3	3	3	2	2	4	2	3	2	2	5	2	3	3	3	4	4	4	4	4	5	4	3	4
Male	≥56	Bachelor	Linguistics and applied linguistics	Associate Professor	Comprehensive university	T&I	0-3 years	3	3	5	5	5	3	5	5	5	5	5	5	5	5	5	5	5	5	5	5	5	3	2	5	5	5	5	5	5	3	5	5	NA	5	5	5	5	5	5	5	5	5
Female	36-45	Ph.D.	Linguistics and applied linguistics	Lecturer	Comprehensive university	Translation	0-3 years	3	3	4	4	4	3	4	4	4	4	4	4	4	4	4	4	4	4	4	4	4	4	4	4	4	4	4	4	4	4	4	4	NA	4	4	4	4	4	4	4	4	4
Female	36-45	M.A.	Linguistics and applied linguistics	Associate Professor	Other cases	Interpretation	0-3 years	2	4	4	4	4	4	4	4	3	4	4	3	4	4	4	4	4	3	4	4	4	2	2	3	4	4	4	4	4	3	4	3	NA	4	4	4	4	4	4	4	5	5
Female	≥56	Ph.D.	Linguistics and applied linguistics	Professor	Comprehensive university	Translation	7-9 years	3	5	5	5	5	2	2	2	2	2	2	4	2	2	4	5	4	5	2	4	2	2	2	2	2	2	2	4	4	2	2	4	4	4	4	4	2	3	2	3	4	2
Male	36-45	M.A.	Translation and translation studies	Associate Professor	Comprehensive university	Translation	4-6 years	4	3	2	4	2	3	3	3	3	4	3	4	2	2	4	4	3	3	3	3	3	3	3	3	3	3	3	3	4	3	4	4	4	4	4	4	4	4	4	4	4	4
Female	≤35	Bachelor	Translation and translation studies	Teaching Assistant	University of natural sciences	Translation	0-3 years	2	5	4	5	5	4	5	5	3	5	5	5	4	5	5	5	4	5	5	5	5	1	1	5	3	5	5	5	5	3	5	5	4	5	5	5	5	5	5	5	5	5
Female	36-45	M.A.	Translation and translation studies	Associate Professor	Comprehensive university	Translation	4-6 years	3	4	4	4	4	3	3	3	2	3	3	4	3	3	5	3	3	3	3	2	2	2	2	5	3	2	2	3	5	3	3	3	4	3	3	3	3	3	3	3	3	5
[truncated: 17 more columns]

## Sheet: Sheet2
1. Satisfaction degree with current status of MTI education
2. Recognition of teaching problems (1-strongly disagree; 2-disagree; 3-neutral; 4-agree; 5-strongly agree)	2-1 Lack of experience in T&I practice
	2-2 Fewer knowledge of translation market
	2-3 Varying levels of MTI students’ language proficiency
	2-4 Insufficient time and energy
	2-5 Unreasonable program curriculum
	2-6 Lack of teaching resources
	2-7 Inadequate teaching facilities
	2-8 Weaker motivation of teaching
	2-9 Fewer T&I practice opportunities of students
	2-10 Conflicts between students’ T&I practice and learning
	2-11 Insufficient learning motivation of MTI students
	2-12 Unclear subject positioning
	2-13 Lack of greater team support
3. MTI teachers’ recognition of factors which affect MTI teachers’ translation or interpreting practice (1-strongly disagree; 2-disagree; 3-neutral; 4-agree; 5-strongly agree)	3-1 Heavy load of teaching tasks
	3-2 Heavy load of research work
	2-3 Less contact with translation market
	2-4 Low service fee in the market
	2-5 Lack of domain knowledge
	2-6 Lack of experience in T&I practice
	2-7 Lack of T&I practice competence
	2-8 No benefits to professional development
	2-9 No interest in T&I practice
3. MTI teachers’ recognition of factors which affect their engagement in academic research (1-strongly disagree; 2-disagree; 3-neutral; 4-agree; 5-strongly agree)	3-1 Heavy teaching load
	3-2 Heavy load of T&I practice
	3-3 Lack of theories in translation studies
	3-4 Unfamiliar with relevant research methods
	3-5 Lack of academic resources
	3-6 Difficulties of having papers published
	3-7 No interest in academic research
	3-8 Insufficient team support
	3-9 Disconnection between research and MTI teaching
4. MTI teachers’ satisfaction degree with in-service training programs
5. MTI teachers’ needs in their professional development (1-strongly disagree; 2-disagree; 3-neutral; 4-agree; 5-strongly agree)	5-1 To enhance T&I competence
	5-2 To improve academic research competence
	5-3 To improve teaching skills
	5-4 To achieve academic promotion
	3-5 To enhance knowledge of translation theory
	5-6 To enhance the education level
	5-7 To learn modern T&I technology
	5-8 To understand the development of the T&I industry
	5-9 To have more opportunities for in-service professional training
6. MTI teachers’ needs of in-service training content (1-strongly disagree; 2-disagree; 3-neutral; 4-agree; 5-strongly agree)	6-1 T&I related pedagogical theories
	6-2 T&I related pedagogical methods
	6-3 Strategies in T&I practice
	6-4 Theoretical knowledge of T&I studies
	6-5 T&I related research methods
	6-6 T&I industry information
	6-7 T&I technology
	6-8 T&I project management
	6-9 Knowledge of related domains
7. MTI teachers’ needs of training modes (1-strongly disagree; 2-disagree; 3-neutral; 4-agree; 5-strongly agree)	7-1 To observe and learn from model MTI programs
	7-2 To attend lectures of experts
	7-3 To attend online training
	7-4 To attend teaching seminars
	7-5 To attend academic conferences
	7-6 To attend in-house training in T&I firms
	7-7 To observe actual T&I practice
	7-8 To participate in actual T&I practice
